# Supplementary material for: Transcriptome Analysis of Floral Buds Deciphered an Irregular Course of Meiosis in Polyploid Brassica rapa
Source: Front Plant Sci. 2017 May 12;8:768. doi: 10.3389/fpls.2017.00768 (PMC5427127; doi:10.3389/fpls.2017.00768)
Supplement: Supplementary file 1 [file Table1.XLSX]

## Sheet: Sheet1
Table 1 Primer sequences for q RT-PCR used to validate RNAseq data
Gene ID	Primer Sequences (5’-3’)	Function of gene	Gene
Bra000057	F -AGGAGGAGAGACGCTACGAA	WEB family protein At2g38370 GN=At2g38370 OS=Arabidopsis thaliana (Mouse-ear cress) PE=2 SV=1	Bra000057*
	R -ACGTCAGATGCAGACCGTTT
Bra000481	F- GACGGCAATGGATGTGGTTT	Histone H4 OS=Glycine max (Soybean) PE=3 SV=1	histone H4
	R- CGTTACAACACTGCAATTAAAGC
Bra000822	F-ACTATACGTTTACTCTCTCGATCTG	Cyclin-A2-4 GN=CYCA2-4 OS=Arabidopsis thaliana (Mouse-ear cress) PE=2 SV=1	CYCA2;4
	R-ACGCTCCAGAAAATTCTTCAAAGG
Bra002970	F-GGAAGGGGAGAGGACGACCA	Histone H2A.6 GN=MRB17.14 OS=Arabidopsis thaliana (Mouse-ear cress) PE=1 SV=1	RAT5
	R-GCATCCCACCACCGTACAC
Bra003188	F-GCTTGACACGCTCATCAAAGG	Histone H2A variant 1 GN=H2AV OS=Arabidopsis thaliana (Mouse-ear cress) PE=1 SV=1	H2AV
	R-AGCAACACACTAGTCAGAGAACT
Bra003563	F-ACCTGCATCTTCTCTGTTCCG	Cyclin-A2-4 GN=CYCA2-4 OS=Arabidopsis thaliana (Mouse-ear cress) PE=2 SV=1	CYCA2;4
	R-GTGGAGCTGCAAGATCTCATC
Bra006699	F -GGGGAGGACTCTCTACGGTT	Histone H4 OS=Glycine max (Soybean) PE=3 SV=1	histone H4
	R-ACCGCAACACATAAAACGCC
Bra011372	F-CGGTTTCACTTCTCGTCCCT	DEAD-box ATP-dependent RNA helicase ISE2, chloroplastic (Precursor) GN=F20P5.20 OS=Arabidopsis thaliana (Mouse-ear cress) PE=1 SV=2	RH3
	R-GCCGTGGATGAGGGAACATT
Bra012081	F-TGGTGGTGGAGAGAGGATTCA	maf family protein [Arabidopsis lyrata subsp. lyrata]	Bra0012081*
	R-GCTTGAGCAAGAGCGACAAC
Bra031594	F- TCGCAGAGGAGGTGTCAAGC	Histone H4 OS=Glycine max (Soybean) PE=3 SV=1	histone H4
	R- TAACCGCCGAAACCGTAGAG
Bra008628	F-TTGGTCCCAGTCCGAGAAAC	Sister chromatid cohesion 1 protein 3 GN=SYN3 OS=Arabidopsis thaliana (Mouse-ear cress) PE=2 SV=2	SYN1
	R-AGAGCTACAACACCAGGCAC
Bra015671	F-GCTTTGTTCGTGCTGCTCAA	Cyclin-A1-2 GN=F2P24.10 OS=Arabidopsis thaliana (Mouse-ear cress) PE=1 SV=2	CYCA1;2
	R-GTGCCAAGAAAACGGCAGAG
Bra016819	F-TCGAACGTTCCAGTCACCAG	Protein BRANCHLESS TRICHOME GN=BLT OS=Arabidopsis thaliana (Mouse-ear cress) PE=1 SV=1	BLT
	R-TCTGCACCGTCAGCTTTAGG
Bra017209	F-CAACCTTCACTCCCGTCCC	Nuclear transcription factor Y subunit B-8 GN=NFYB8 OS=Arabidopsis thaliana (Mouse-ear cress) PE=2 SV=1	NF-YB8
	R-GGCTTATGTTCGCAATCGGG
Bra028540	F- CTCGCTAGGTTTCGTGCTG	polynucleotidyl transferase/ ribonuclease H-like protein [Arabidopsis thaliana]	Putattive p*
	R- TAGGAACCGACCAGGGACT
Bra019378	F-GACAATCCGACCCTAGCTCC	Zinc finger CCCH domain-containing protein 19 GN=F16F14 OS=Arabidopsis thaliana (Mouse-ear cress) PE=1 SV=3	NERD
	R-GAGATTGTGCGGTTGATGCG
Bra029935	F-GAGCTCTCCTGTCTCCAATGT	Putative pentatricopeptide repeat-containing protein At3g49142 OS=Arabidopsis thaliana (Mouse-ear cress) PE=3 SV=1	PCMP-H77
	R-CAAATAAGGGCCGTTGGGGT
Bra020577	F-ATGCAATGGCCCGATGTTCT	Replication factor C subunit 3 GN=At5g27740 OS=Arabidopsis thaliana (Mouse-ear cress) PE=2 SV=1	emb2737
	R-ACCAAACGGCTTCCATGGTT
Bra023796	F-GGAGGTGGGATTGAGACTGC	Meiotic recombination protein DMC1 homolog OS=Glycine max (Soybean) PE=2 SV=1	DMC1
	R-GGACAATCCTATCAGGGCGG
Bra026987	F-GAGAATGGTGTGCATGTCTTGG	WEB family protein At1g12150 GN=At1g12150 OS=Arabidopsis thaliana (Mouse-ear cress) PE=2 SV=1	Bra026987
	R-ACCGACTGAAAAGGGGCTCT
Bra034012	F-TACGCATGAGAGGGAAAGCC	Putative nuclear matrix constituent protein 1-like protein GN=At5g65770 OS=Arabidopsis thaliana (Mouse-ear cress) PE=2 SV=1	Putattive p*
	R-GAACGACCAGGTTCATCCGT
Bra032491	F-CCGAGTGAGATAGTGGTGGC	High mobility group B protein 15 GN=F13M7.13 OS=Arabidopsis thaliana (Mouse-ear cress) PE=2 SV=1	HMGB13
	R-CTTACCTGCGGCACCAAAAC
Bra021800	F-TCTCACAACCTCCGTCGAAC	Condensin complex subunit 2 GN=T26B15 OS=Arabidopsis thaliana (Mouse-ear cress) PE=1 SV=1	CAPH
	R-CAGGAAGAAGGGACTCGTCG
Bra035576	F- AGAGCCATGCTTGGACACCT	Kinesin-like protein KIN12A OS=Arabidopsis thaliana (Mouse-ear cress) PE=1 SV=1	KIN12A
	R-TTAGCCGCTGCTTTCTTCAC
*These genes are not consistent with RN-seq data
