# Supplementary material for: Transcriptome Analysis of Floral Buds Deciphered an Irregular Course of Meiosis in Polyploid Brassica rapa
Source: Front Plant Sci. 2017 May 12;8:768. doi: 10.3389/fpls.2017.00768 (PMC5427127; doi:10.3389/fpls.2017.00768)
Supplement: Supplementary file 2 [file Table2.XLSX]

## Sheet: Sheet1
Table S2 Primer sequecnes for the correlation analysis of B.rapa and A.thaliana genes
Gene ID Brassica	Gene ID Arabidopsis	Primer 1 (5’-3’)
Bra002970	AT4G27230.2	F –GGGT CGTATCGCTCGTTTCT
		R –TCTGACCGCAAGCTGAATGT
Bra003563	AT1G80370.1	F-GCCCTGTAACTCGTGCTCTT
		R-CGCTTCTTAGGTGCATTGGC
Bra015671	AT1G77390.1	F-CGATGTTGGAAACCGTCGTG
		R-TTTCGCATTTGGCTTGGGAG
Bra015358	AT1G04880.1	F-CCCCACAGCCCAAGATCAAT
		R-ACCATGACTCTGTTGCGGAG
Bra023796	AT3G22880.1	F- ATGTACTAGCTCACGCAGCC
		R- AGCTTCAGCGAGATTCGGAG
Bra011372	AT5G43080.1	F- CTTGGCAGGTCGAGTGTCTT
		R- CTCAAGGTGTTCCGCCTTCT
Bra020577	AT5G27740.1	F TGACCTGACGTGGGAATGTG
		R TTTGCTCACCACCGGAGAAG
Bra016819	AT1G11690.1	F-GCAGATGTTGCAGATGGCTG
		R-CCCCCTACTTCTCTAGCCGT
Bra006699	AT5G59690.1	F-CTCTTTACGGATTCGGCGGT
		R-AACGCTACCGCAAACTGAAC
Bra029935	AT3G49142.1	F- GCCGGGAAAGTGAAAGAAGC
		R- ATTGCTCGGGTGCTAACTGG
