# Supplementary material for: Transcriptome Analysis of Floral Buds Deciphered an Irregular Course of Meiosis in Polyploid Brassica rapa
Source: Front Plant Sci. 2017 May 12;8:768. doi: 10.3389/fpls.2017.00768 (PMC5427127; doi:10.3389/fpls.2017.00768)
Supplement: Supplementary file 3 [file Table3.XLSX]

## Sheet: Sheet1
T able S3 Filtering of raw data: Summary of clean reads data
Species	ID	Clean Reads	Clean Bases	GC Content	%≥ Q30
	T1	24256315	6072438210	0.475	0.8863
Diploid	T2	19886069	4994485898	0.472	0.8867
	T3	18390065	4619937698	0.4744	0.8855
	T4	17960744	4500649230	0.4718	0.8921
Tetraploid	T5	17960280	4510487014	0.4721	0.8919
	T6	17446626	4375518738	0.4688	0.8881
