# Supplementary material for: Transcriptome Analysis of Floral Buds Deciphered an Irregular Course of Meiosis in Polyploid Brassica rapa
Source: Front Plant Sci. 2017 May 12;8:768. doi: 10.3389/fpls.2017.00768 (PMC5427127; doi:10.3389/fpls.2017.00768)
Supplement: Supplementary file 4 [file Table4.XLSX]

## Sheet: Sheet1
Table 4 Swissprot and nr functional annotation of all meiosis related genes
Gene ID	Swissprot_annotation	nr_annotation	regulated
Bra000566	Fasciclin-like arabinogalactan protein 3 (Precursor) GN=FLA3 OS=Arabidopsis thaliana (Mouse-ear cress) PE=2 SV=1	hypothetical protein ARALYDRAFT_481301 [Arabidopsis lyrata subsp. lyrata]	down
Bra000686	G-type lectin S-receptor-like serine/threonine-protein kinase At1g34300 (Precursor) GN=At1g34300 OS=Arabidopsis thaliana (Mouse-ear cress) PE=1 SV=1	G-type lectin S-receptor-like serine/threonine-protein kinase [Arabidopsis thaliana]	down
Bra001333	Probable LRR receptor-like serine/threonine-protein kinase At1g53430 (Precursor) GN=At1g53430 OS=Arabidopsis thaliana (Mouse-ear cress) PE=1 SV=1	hypothetical protein CARUB_v10013905mg [Capsella rubella]	down
Bra001903	G-type lectin S-receptor-like serine/threonine-protein kinase CES101 (Precursor) GN=CES101 OS=Arabidopsis thaliana (Mouse-ear cress) PE=2 SV=2	S domain subfamily receptor-like kinase [Arabidopsis thaliana]	down
Bra002541	Probable receptor-like protein kinase At5g59700 (Precursor) GN=At5g59700 OS=Arabidopsis thaliana (Mouse-ear cress) PE=1 SV=1	putative receptor-like protein kinase [Arabidopsis thaliana]	down
Bra002768	Serine/threonine-protein kinase GN=PUB34 OS=Arabidopsis thaliana (Mouse-ear cress) PE=3 SV=1	hypothetical protein CARUB_v10025897mg, partial [Capsella rubella]	down
Bra002974	Probable leucine-rich repeat receptor-like serine/threonine-protein kinase At5g15730 GN=At5g15730 OS=Arabidopsis thaliana (Mouse-ear cress) PE=2 SV=1	calcium/calmodulin-regulated receptor-like kinase [Arabidopsis thaliana]	down
Bra003347	Serine/threonine-protein kinase CTR1 GN=CTR1 OS=Arabidopsis thaliana (Mouse-ear cress) PE=1 SV=1	putative protein [Arabidopsis thaliana]	down
Bra003597	Nudix hydrolase 3 GN=F20B17.11 OS=Arabidopsis thaliana (Mouse-ear cress) PE=1 SV=1	nudix hydrolase 3 [Arabidopsis thaliana]	down
Bra004700	WEB family protein At4g27595, chloroplastic (Precursor) GN=At4g27595 OS=Arabidopsis thaliana (Mouse-ear cress) PE=2 SV=1	hypothetical protein ARALYDRAFT_321928 [Arabidopsis lyrata subsp. lyrata]	down
Bra005276	Serine/threonine-protein kinase KIPK GN=KIPK OS=Arabidopsis thaliana (Mouse-ear cress) PE=1 SV=1	hypothetical protein ARALYDRAFT_482608 [Arabidopsis lyrata subsp. lyrata]	down
Bra006700	Receptor-like protein kinase At5g59670 (Precursor) GN=At5g59670 OS=Arabidopsis thaliana (Mouse-ear cress) PE=1 SV=1	Leucine-rich repeat protein kinase family protein [Arabidopsis thaliana]	down
Bra007350	Inactive serine/threonine-protein kinase At1g67470 GN=At1g67470 OS=Arabidopsis thaliana (Mouse-ear cress) PE=2 SV=1	protein kinase-like protein [Arabidopsis thaliana]	down
Bra007857	Serine/threonine-protein kinase GN=PUB52 OS=Arabidopsis thaliana (Mouse-ear cress) PE=2 SV=1	hypothetical protein CARUB_v10025585mg [Capsella rubella]	down
Bra008099	Mitogen-activated protein kinase kinase 5 GN=MKK5 OS=Arabidopsis thaliana (Mouse-ear cress) PE=1 SV=2	mitogen-activated protein kinase kinase 9.1 [Brassica napus]	down
Bra009522	Serine/threonine-protein kinase KIPK GN=KIPK OS=Arabidopsis thaliana (Mouse-ear cress) PE=1 SV=1	hypothetical protein CARUB_v10000159mg [Capsella rubella]	down
Bra010372	Probable L-type lectin-domain containing receptor kinase VII.2 (Precursor) GN=F20O9.40 OS=Arabidopsis thaliana (Mouse-ear cress) PE=1 SV=2	RecName: Full=Probable L-type lectin-domain containing receptor kinase VII.2; Short=Arabidopsis thaliana lectin-receptor kinase d; Short=AthlecRK-d; Short=LecRK-VII.2; Flags: Precursor	down
Bra011337	G-type lectin S-receptor-like serine/threonine-protein kinase SD2-5 (Precursor) GN=SD25 OS=Arabidopsis thaliana (Mouse-ear cress) PE=1 SV=1	lectin protein kinase family protein [Arabidopsis lyrata subsp. lyrata]	down
Bra011374	Proline-rich receptor-like protein kinase PERK14 GN=PERK14 OS=Arabidopsis thaliana (Mouse-ear cress) PE=2 SV=1	proline-rich receptor-like protein kinase PERK14 [Arabidopsis thaliana]	down
Bra011627	Probable serine/threonine-protein kinase Cx32, chloroplastic (Precursor) GN=At4g35600 OS=Arabidopsis thaliana (Mouse-ear cress) PE=1 SV=2	hypothetical protein CARUB_v10004888mg [Capsella rubella]	down
Bra011875	Probable receptor-like protein kinase At4g39110 (Precursor) GN=At4g39110 OS=Arabidopsis thaliana (Mouse-ear cress) PE=1 SV=1	hypothetical protein CARUB_v10007359mg [Capsella rubella]	down
Bra012181	Serine/threonine-protein kinase GN=PUB34 OS=Arabidopsis thaliana (Mouse-ear cress) PE=3 SV=1	kinase family protein [Arabidopsis lyrata subsp. lyrata]	down
Bra012944	Serine/threonine-protein kinase GN=PUB52 OS=Arabidopsis thaliana (Mouse-ear cress) PE=2 SV=1	hypothetical protein CARUB_v10027877mg [Capsella rubella]	down
Bra013677	Cysteine-rich receptor-like protein kinase 10 (Precursor) GN=F21P8.70 OS=Arabidopsis thaliana (Mouse-ear cress) PE=1 SV=3	hypothetical protein ARALYDRAFT_492546 [Arabidopsis lyrata subsp. lyrata]	down
Bra014780	Putative inactive G-type lectin S-receptor-like serine/threonine-protein kinase SRK (Precursor) GN=PSEUDOSRKA OS=Arabidopsis thaliana (Mouse-ear cress) PE=5 SV=1	S-locus receptor kinase [Brassica rapa]	down
Bra015358	High mobility group B protein 15 GN=F13M7.13 OS=Arabidopsis thaliana (Mouse-ear cress) PE=2 SV=1	high mobility group B protein 15 [Arabidopsis thaliana]	down
Bra016205	Cysteine-rich receptor-like protein kinase 3 (Precursor) GN=CRK3 OS=Arabidopsis thaliana (Mouse-ear cress) PE=2 SV=1	cysteine-rich receptor-like protein kinase 3 [Arabidopsis thaliana]	down
Bra016206	Cysteine-rich receptor-like protein kinase 3 (Precursor) GN=CRK3 OS=Arabidopsis thaliana (Mouse-ear cress) PE=2 SV=1	cysteine-rich receptor-like protein kinase 3 [Arabidopsis thaliana]	down
Bra018492	Putative cysteine-rich receptor-like protein kinase 39 (Precursor) GN=CRK39 OS=Arabidopsis thaliana (Mouse-ear cress) PE=3 SV=1	hypothetical protein CARUB_v10000413mg [Capsella rubella]	down
Bra018496	Putative cysteine-rich receptor-like protein kinase 39 (Precursor) GN=CRK39 OS=Arabidopsis thaliana (Mouse-ear cress) PE=3 SV=1	putative cysteine-rich receptor-like protein kinase 39 [Arabidopsis thaliana]	down
Bra019315	Cysteine-rich receptor-like protein kinase 17 (Precursor) GN=F21P8.140 OS=Arabidopsis thaliana (Mouse-ear cress) PE=2 SV=2	receptor-like protein kinase [Arabidopsis thaliana]	down
Bra019323	Cysteine-rich receptor-like protein kinase 10 (Precursor) GN=F21P8.70 OS=Arabidopsis thaliana (Mouse-ear cress) PE=1 SV=3	hypothetical protein CARUB_v10004288mg [Capsella rubella]	down
Bra019511	Ultraviolet-B receptor UVR8 GN=UVR8 OS=Arabidopsis thaliana (Mouse-ear cress) PE=1 SV=1	putative protein [Arabidopsis thaliana]	down
Bra020300	Receptor-like protein kinase At5g59670 (Precursor) GN=At5g59670 OS=Arabidopsis thaliana (Mouse-ear cress) PE=1 SV=1	Leucine-rich repeat protein kinase family protein [Arabidopsis thaliana]	down
Bra020301	Receptor-like protein kinase At5g59670 (Precursor) GN=At5g59670 OS=Arabidopsis thaliana (Mouse-ear cress) PE=1 SV=1	hypothetical protein CARUB_v10025859mg [Capsella rubella]	down
Bra020303	Probable LRR receptor-like serine/threonine-protein kinase At5g59680 (Precursor) GN=At5g59680 OS=Arabidopsis thaliana (Mouse-ear cress) PE=2 SV=1	leucine-rich repeat protein kinase family protein [Arabidopsis thaliana]	down
Bra022721	Proline-rich receptor-like protein kinase PERK1 GN=PERK1 OS=Arabidopsis thaliana (Mouse-ear cress) PE=1 SV=1	hypothetical protein ARALYDRAFT_918574 [Arabidopsis lyrata subsp. lyrata]	down
Bra023358	Serine/threonine-protein kinase GN=PUB52 OS=Arabidopsis thaliana (Mouse-ear cress) PE=2 SV=1	putative kinase [Brassica napus]	down
Bra023740	Ultraviolet-B receptor UVR8 GN=UVR8 OS=Arabidopsis thaliana (Mouse-ear cress) PE=1 SV=1	regulator of chromosome condensation family protein [Arabidopsis lyrata subsp. lyrata]	down
Bra023811	Serine/threonine-protein kinase HT1 GN=HT1 OS=Arabidopsis thaliana (Mouse-ear cress) PE=1 SV=1	hypothetical protein ARALYDRAFT_898756 [Arabidopsis lyrata subsp. lyrata]	down
Bra023844	Cysteine-rich receptor-like protein kinase 10 (Precursor) GN=F21P8.70 OS=Arabidopsis thaliana (Mouse-ear cress) PE=1 SV=3	hypothetical protein ARALYDRAFT_492546 [Arabidopsis lyrata subsp. lyrata]	down
Bra024518	Probable serine/threonine-protein kinase WNK4 GN=WNK4 OS=Arabidopsis thaliana (Mouse-ear cress) PE=1 SV=1	hypothetical protein ARALYDRAFT_495950 [Arabidopsis lyrata subsp. lyrata]	down
Bra025049	Probable LRR receptor-like serine/threonine-protein kinase At5g45840 (Precursor) GN=At5g45840 OS=Arabidopsis thaliana (Mouse-ear cress) PE=2 SV=1	leucine-rich repeat protein kinase family protein [Arabidopsis thaliana]	down
Bra025886	Wall-associated receptor kinase 5 (Precursor) GN=WAK5 OS=Arabidopsis thaliana (Mouse-ear cress) PE=2 SV=1	hypothetical protein CARUB_v10008400mg [Capsella rubella]	down
Bra027088	G-type lectin S-receptor-like serine/threonine-protein kinase At1g61390 (Precursor) GN=At1g61390 OS=Arabidopsis thaliana (Mouse-ear cress) PE=2 SV=1	G-type lectin S-receptor-like serine/threonine-protein kinase [Arabidopsis thaliana]	down
Bra027199	Nuclear transcription factor Y subunit B-3 OS=Arabidopsis thaliana (Mouse-ear cress) PE=2 SV=1	PREDICTED: nuclear transcription factor Y subunit B-3-like [Cucumis sativus]	down
Bra027313	--	uncharacterized protein [Arabidopsis thaliana]	down
Bra027408	Inactive protein kinase SELMODRAFT_444075 GN=SELMODRAFT_444075 OS=Selaginella moellendorffii (Spikemoss) PE=2 SV=1	kinase family protein [Arabidopsis lyrata subsp. lyrata]	down
Bra028219	Putative receptor-like protein kinase At5g39000 (Precursor) GN=At5g39000 OS=Arabidopsis thaliana (Mouse-ear cress) PE=3 SV=1	putative receptor-like protein kinase [Arabidopsis thaliana]	down
Bra029027	Receptor-like protein kinase THESEUS 1 (Precursor) GN=THE1 OS=Arabidopsis thaliana (Mouse-ear cress) PE=1 SV=1	receptor-like protein kinase THESEUS 1 [Arabidopsis thaliana]	down
Bra029789	Serine/threonine-protein kinase-like protein CCR1 (Precursor) OS=Arabidopsis thaliana (Mouse-ear cress) PE=1 SV=1	serine/threonine-protein kinase-like protein CCR1 [Arabidopsis thaliana]	down
Bra029935	Putative pentatricopeptide repeat-containing protein At3g49142 OS=Arabidopsis thaliana (Mouse-ear cress) PE=3 SV=1	putative pentatricopeptide repeat-containing protein [Arabidopsis thaliana]	down
Bra030594	High mobility group B protein 15 GN=F13M7.13 OS=Arabidopsis thaliana (Mouse-ear cress) PE=2 SV=1	high mobility group B protein 15 [Arabidopsis thaliana]	down
Bra032032	Probable receptor-like protein kinase At1g80640 (Precursor) GN=At1g80640 OS=Arabidopsis thaliana (Mouse-ear cress) PE=2 SV=1	protein kinase family protein [Arabidopsis thaliana]	down
Bra032491	High mobility group B protein 15 GN=F13M7.13 OS=Arabidopsis thaliana (Mouse-ear cress) PE=2 SV=1	high mobility group family protein [Arabidopsis lyrata subsp. lyrata]	down
Bra033282	CBL-interacting serine/threonine-protein kinase 9 OS=Arabidopsis thaliana (Mouse-ear cress) PE=1 SV=2	similar to wpk4 protein kinase [Arabidopsis thaliana]	down
Bra033474	Receptor-like serine/threonine-protein kinase SD1-7 (Precursor) GN=F1E22.15 OS=Arabidopsis thaliana (Mouse-ear cress) PE=1 SV=1	SFR1 [Brassica oleracea var. viridis]	down
Bra033670	Probable LRR receptor-like serine/threonine-protein kinase At1g56140 (Precursor) GN=At1g56140 OS=Arabidopsis thaliana (Mouse-ear cress) PE=1 SV=2	leucine-rich repeat transmembrane protein kinase [Arabidopsis thaliana]	down
Bra033907	Serine/threonine-protein kinase KIPK GN=KIPK OS=Arabidopsis thaliana (Mouse-ear cress) PE=1 SV=1	protein kinase [Arabidopsis thaliana]	down
Bra034042	Probable receptor-like protein kinase At1g67000 (Precursor) GN=At1g67000 OS=Arabidopsis thaliana (Mouse-ear cress) PE=2 SV=2	wall-associated kinase, putative [Arabidopsis thaliana]	down
Bra034047	Probable LRR receptor-like serine/threonine-protein kinase At1g53430 (Precursor) GN=At1g53430 OS=Arabidopsis thaliana (Mouse-ear cress) PE=1 SV=1	kinase family protein [Arabidopsis lyrata subsp. lyrata]	down
Bra035221	Putative cysteine-rich receptor-like protein kinase 35 (Precursor) GN=CRK35 OS=Arabidopsis thaliana (Mouse-ear cress) PE=3 SV=3	serine/threonine kinase-like protein (fragment) [Arabidopsis thaliana]	down
Bra035635	Receptor-like serine/threonine-protein kinase ALE2 (Precursor) GN=ALE2 OS=Arabidopsis thaliana (Mouse-ear cress) PE=1 SV=1	At5g56885 [Arabidopsis thaliana]	down
Bra035966	Probable LRR receptor-like serine/threonine-protein kinase At1g56130 (Precursor) GN=At1g56130 OS=Arabidopsis thaliana (Mouse-ear cress) PE=1 SV=2	putative LRR receptor-like serine/threonine-protein kinase [Arabidopsis thaliana]	down
Bra036473	Serine/threonine-protein kinase AtPK2/AtPK19 GN=F17O14.19 OS=Arabidopsis thaliana (Mouse-ear cress) PE=1 SV=2	AGC (cAMP-dependent, cGMP-dependent and protein kinase C) kinase family protein [Arabidopsis thaliana]	down
Bra036723	Serine/threonine-protein kinase AtPK1/AtPK6 GN=F17O14.20 OS=Arabidopsis thaliana (Mouse-ear cress) PE=1 SV=1	hypothetical protein ARALYDRAFT_343256 [Arabidopsis lyrata subsp. lyrata]	down
Bra037065	Paired amphipathic helix protein Sin3-like 6 GN=SNL6 OS=Arabidopsis thaliana (Mouse-ear cress) PE=3 SV=2	paired amphipathic helix protein Sin3-like 6 [Arabidopsis thaliana]	down
Bra037558	Putative proline-rich receptor-like protein kinase PERK6 GN=PERK6 OS=Arabidopsis thaliana (Mouse-ear cress) PE=2 SV=2	hypothetical protein ARALYDRAFT_898257 [Arabidopsis lyrata subsp. lyrata]	down
Bra037700	Probable receptor-like protein kinase At1g67000 (Precursor) GN=At1g67000 OS=Arabidopsis thaliana (Mouse-ear cress) PE=2 SV=2	hypothetical protein CARUB_v10022795mg [Capsella rubella]	down
Bra038236	Cytosolic Fe-S cluster assembly factor NBP35 GN=NBP35 OS=Arabidopsis thaliana (Mouse-ear cress) PE=1 SV=1	hypothetical protein CARUB_v10026692mg [Capsella rubella]	down
Bra039326	Receptor-like serine/threonine-protein kinase At2g45590 GN=At2g45590 OS=Arabidopsis thaliana (Mouse-ear cress) PE=2 SV=1	kinase family protein [Arabidopsis lyrata subsp. lyrata]	down
Bra039687	Protein STRUBBELIG-RECEPTOR FAMILY 6 (Precursor) GN=SRF6 OS=Arabidopsis thaliana (Mouse-ear cress) PE=1 SV=1	putative leucine-rich repeat transmembrane protein kinase [Isatis tinctoria]	down
Bra040061	Probable L-type lectin-domain containing receptor kinase VI.1 (Precursor) GN=LECRK61 OS=Arabidopsis thaliana (Mouse-ear cress) PE=2 SV=1	hypothetical protein ARALYDRAFT_478190 [Arabidopsis lyrata subsp. lyrata]	down
Brassica_rapa_Pekinensis_newGene_1191	Uncharacterized mitochondrial protein AtMg00860 GN=AtMg00860 OS=Arabidopsis thaliana (Mouse-ear cress) PE=4 SV=1	PREDICTED: uncharacterized protein LOC104720585 [Camelina sativa]	down
Brassica_rapa_Pekinensis_newGene_1728	RNA-directed DNA polymerase homolog OS=Oenothera berteroana (Bertero&apos;s evening primrose) PE=4 SV=1	PREDICTED: uncharacterized protein LOC104804721 [Tarenaya hassleriana]	down
Brassica_rapa_Pekinensis_newGene_2004	Putative SWI/SNF-related matrix-associated actin-dependent regulator of chromatin subfamily A member 3-like 2 GN=At5g22750 OS=Arabidopsis thaliana (Mouse-ear cress) PE=2 SV=1	PREDICTED: putative SWI/SNF-related matrix-associated actin-dependent regulator of chromatin subfamily A member 3-like 2 [Brassica rapa]	down
Brassica_rapa_Pekinensis_newGene_270	Uncharacterized mitochondrial protein AtMg00860 GN=AtMg00860 OS=Arabidopsis thaliana (Mouse-ear cress) PE=4 SV=1	disease resistance protein [Brassica rapa subsp. pekinensis]	down
Brassica_rapa_Pekinensis_newGene_390	Putative ribonuclease H protein At1g65750 GN=At1g65750 OS=Arabidopsis thaliana (Mouse-ear cress) PE=3 SV=1	BnaA03g27460D [Brassica napus]	down
Brassica_rapa_Pekinensis_newGene_80	Ultraviolet-B receptor UVR8 GN=UVR8 OS=Arabidopsis thaliana (Mouse-ear cress) PE=1 SV=1	PREDICTED: uncharacterized protein LOC103870680 [Brassica rapa]	down
Bra000057	WEB family protein At2g38370 GN=At2g38370 OS=Arabidopsis thaliana (Mouse-ear cress) PE=2 SV=1	hypothetical protein CARUB_v10022963mg, partial [Capsella rubella]	up
Bra001615	Nuclear transcription factor Y subunit B-3 OS=Arabidopsis thaliana (Mouse-ear cress) PE=2 SV=1	predicted protein [Populus trichocarpa]	up
Bra002543	Probable LRR receptor-like serine/threonine-protein kinase At5g59680 (Precursor) GN=At5g59680 OS=Arabidopsis thaliana (Mouse-ear cress) PE=2 SV=1	receptor-like protein kinase [Arabidopsis thaliana]	up
Bra002873	Probable L-type lectin-domain containing receptor kinase S.7 (Precursor) GN=LECRKS7 OS=Arabidopsis thaliana (Mouse-ear cress) PE=2 SV=1	hypothetical protein ARALYDRAFT_495664 [Arabidopsis lyrata subsp. lyrata]	up
Bra002933	Mitogen-activated protein kinase kinase kinase 2 GN=ANP2 OS=Arabidopsis thaliana (Mouse-ear cress) PE=2 SV=1	MAPKKK15 [Arabidopsis lyrata subsp. lyrata]	up
Bra003610	ALA-interacting subunit 5 GN=ALIS5 OS=Arabidopsis thaliana (Mouse-ear cress) PE=1 SV=1	ALA-interacting subunit 5 [Arabidopsis thaliana]	up
Bra004129	Receptor-like serine/threonine-protein kinase SD1-6 (Precursor) GN=F1E22.21 OS=Arabidopsis thaliana (Mouse-ear cress) PE=1 SV=2	receptor kinase 1 [Brassica rapa subsp. oleifera]	up
Bra004131	Receptor-like serine/threonine-protein kinase SD1-6 (Precursor) GN=F1E22.21 OS=Arabidopsis thaliana (Mouse-ear cress) PE=1 SV=2	receptor kinase 1 [Brassica rapa subsp. oleifera]	up
Bra004195	Probable serine/threonine-protein kinase At1g18390 (Precursor) GN=At1g18390 OS=Arabidopsis thaliana (Mouse-ear cress) PE=1 SV=2	wall-associated kinase like protein [Arabidopsis thaliana]	up
Bra004659	Mitogen-activated protein kinase kinase kinase 1 GN=MEKK1 OS=Arabidopsis thaliana (Mouse-ear cress) PE=1 SV=2	putative protein serine/threonine kinase [Arabidopsis thaliana]	up
Bra004665	Probable protein kinase At2g41970 GN=At2g41970 OS=Arabidopsis thaliana (Mouse-ear cress) PE=2 SV=1	putative protein kinase [Arabidopsis thaliana]	up
Bra004684	Mitogen-activated protein kinase kinase kinase 1 GN=MEKK1 OS=Arabidopsis thaliana (Mouse-ear cress) PE=1 SV=2	hypothetical protein ARALYDRAFT_903588 [Arabidopsis lyrata subsp. lyrata]	up
Bra005062	Probable receptor-like protein kinase At5g47070 GN=At5g47070 OS=Arabidopsis thaliana (Mouse-ear cress) PE=1 SV=1	hypothetical protein ARALYDRAFT_921086 [Arabidopsis lyrata subsp. lyrata]	up
Bra005599	Mitogen-activated protein kinase kinase kinase 3 GN=ANP3 OS=Arabidopsis thaliana (Mouse-ear cress) PE=1 SV=1	MAPKKK17 [Arabidopsis lyrata subsp. lyrata]	up
Bra005653	Mitogen-activated protein kinase kinase 2 GN=F27B13.50 OS=Arabidopsis thaliana (Mouse-ear cress) PE=1 SV=2	hypothetical protein ARALYDRAFT_903588 [Arabidopsis lyrata subsp. lyrata]	up
Bra005913	Protein STRUBBELIG-RECEPTOR FAMILY 2 (Precursor) GN=SRF2 OS=Arabidopsis thaliana (Mouse-ear cress) PE=2 SV=1	hypothetical protein ARALYDRAFT_908613 [Arabidopsis lyrata subsp. lyrata]	up
Bra006890	Serine/threonine-protein kinase-like protein At3g51990 (Precursor) GN=At3g51990 OS=Arabidopsis thaliana (Mouse-ear cress) PE=2 SV=1	hypothetical protein CARUB_v10017513mg [Capsella rubella]	up
Bra007028	L-type lectin-domain containing receptor kinase IV.2 (Precursor) GN=F5K20.110 OS=Arabidopsis thaliana (Mouse-ear cress) PE=2 SV=1	hypothetical protein ARALYDRAFT_485775 [Arabidopsis lyrata subsp. lyrata]	up
Bra007940	Cysteine-rich receptor-like protein kinase 10 (Precursor) GN=F21P8.70 OS=Arabidopsis thaliana (Mouse-ear cress) PE=1 SV=3	protein kinase family protein [Arabidopsis thaliana]	up
Bra008074	Transcription factor GTE3, chloroplastic (Precursor) GN=GTE3 OS=Arabidopsis thaliana (Mouse-ear cress) PE=1 SV=1	hypothetical protein ARALYDRAFT_316265 [Arabidopsis lyrata subsp. lyrata]	up
Bra011048	Putative cysteine-rich receptor-like protein kinase 43 (Precursor) GN=CRK43 OS=Arabidopsis thaliana (Mouse-ear cress) PE=3 SV=1	predicted protein [Arabidopsis lyrata subsp. lyrata]	up
Bra011247	Wall-associated receptor kinase-like 18 (Precursor) GN=WAKL18 OS=Arabidopsis thaliana (Mouse-ear cress) PE=2 SV=1	hypothetical protein CARUB_v10006795mg [Capsella rubella]	up
Bra012943	Serine/threonine-protein kinase GN=PUB51 OS=Arabidopsis thaliana (Mouse-ear cress) PE=2 SV=2	kinase family protein [Arabidopsis lyrata subsp. lyrata]	up
Bra013523	G-type lectin S-receptor-like serine/threonine-protein kinase B120 (Precursor) GN=B120 OS=Arabidopsis thaliana (Mouse-ear cress) PE=1 SV=1	serine/threonine kinase [Brassica oleracea]	up
Bra014070	Probable WRKY transcription factor 19 GN=WRKY19 OS=Arabidopsis thaliana (Mouse-ear cress) PE=2 SV=1	hypothetical protein CARUB_v10025441mg [Capsella rubella]	up
Bra014188	Mitogen-activated protein kinase kinase kinase 1 GN=MEKK1 OS=Arabidopsis thaliana (Mouse-ear cress) PE=1 SV=2	hypothetical protein CARUB_v10003153mg, partial [Capsella rubella]	up
Bra014215	Mitogen-activated protein kinase kinase kinase 1 GN=MEKK1 OS=Arabidopsis thaliana (Mouse-ear cress) PE=1 SV=2	hypothetical protein CARUB_v10003153mg, partial [Capsella rubella]	up
Bra014264	WEB family protein At5g16730, chloroplastic (Precursor) GN=At5g16730 OS=Arabidopsis thaliana (Mouse-ear cress) PE=1 SV=1	myosin-related protein [Arabidopsis thaliana]	up
Bra014931	Ultraviolet-B receptor UVR8 GN=UVR8 OS=Arabidopsis thaliana (Mouse-ear cress) PE=1 SV=1	regulator of chromosome condensation family protein [Arabidopsis lyrata subsp. lyrata]	up
Bra015449	Probable LRR receptor-like serine/threonine-protein kinase At1g05700 (Precursor) GN=At1g05700 OS=Arabidopsis thaliana (Mouse-ear cress) PE=2 SV=1	hypothetical protein CARUB_v10011047mg [Capsella rubella]	up
Bra016234	Putative L-type lectin-domain containing receptor kinase V.2 (Precursor) GN=F20P5.15 OS=Arabidopsis thaliana (Mouse-ear cress) PE=3 SV=1	hypothetical protein ARALYDRAFT_316005 [Arabidopsis lyrata subsp. lyrata]	up
Bra016819	Protein BRANCHLESS TRICHOME GN=BLT OS=Arabidopsis thaliana (Mouse-ear cress) PE=1 SV=1	uncharacterized protein [Arabidopsis thaliana]	up
Bra016885	Probable inactive leucine-rich repeat receptor-like protein kinase At1g66830 (Precursor) GN=At1g66830 OS=Arabidopsis thaliana (Mouse-ear cress) PE=1 SV=1	leucine-rich repeat protein kinase family protein [Arabidopsis thaliana]	up
Bra016901	Mitogen-activated protein kinase kinase kinase 1 GN=MEKK1 OS=Arabidopsis thaliana (Mouse-ear cress) PE=1 SV=2	putative protein serine/threonine kinase [Arabidopsis thaliana]	up
Bra016920	--	camphor resistance CrcB family protein [Arabidopsis lyrata subsp. lyrata]	up
Bra017209	Nuclear transcription factor Y subunit B-8 GN=NFYB8 OS=Arabidopsis thaliana (Mouse-ear cress) PE=2 SV=1	putative CCAAT-box binding trancription factor [Arabidopsis thaliana]	up
Bra017552	Putative cysteine-rich receptor-like protein kinase 39 (Precursor) GN=CRK39 OS=Arabidopsis thaliana (Mouse-ear cress) PE=3 SV=1	predicted protein [Arabidopsis lyrata subsp. lyrata]	up
Bra018010	Mitogen-activated protein kinase kinase kinase ANP1 GN=ANP1 OS=Arabidopsis thaliana (Mouse-ear cress) PE=1 SV=2	hypothetical protein CARUB_v10018453mg, partial [Capsella rubella]	up
Bra018220	Mitogen-activated protein kinase kinase kinase ANP1 GN=ANP1 OS=Arabidopsis thaliana (Mouse-ear cress) PE=1 SV=2	hypothetical protein CARUB_v10018564mg [Capsella rubella]	up
Bra018228	Mitogen-activated protein kinase kinase kinase 1 GN=MEKK1 OS=Arabidopsis thaliana (Mouse-ear cress) PE=1 SV=2	hypothetical protein ARALYDRAFT_903588 [Arabidopsis lyrata subsp. lyrata]	up
Bra018274	Mitogen-activated protein kinase kinase kinase 1 GN=MEKK1 OS=Arabidopsis thaliana (Mouse-ear cress) PE=1 SV=2	hypothetical protein ARALYDRAFT_483279 [Arabidopsis lyrata subsp. lyrata]	up
Bra019474	Phototropin-1 GN=T6D9_110 OS=Arabidopsis thaliana (Mouse-ear cress) PE=1 SV=1	unnamed protein product [Thellungiella halophila]	up
Bra019780	Serine/threonine-protein kinase PEPKR2 GN=PEPKR2 OS=Arabidopsis thaliana (Mouse-ear cress) PE=2 SV=1	hypothetical protein CARUB_v10009041mg [Capsella rubella]	up
Bra020265	Probable serine/threonine-protein kinase RLCKVII GN=At1g07870 OS=Arabidopsis thaliana (Mouse-ear cress) PE=2 SV=1	kinase family protein [Arabidopsis lyrata subsp. lyrata]	up
Bra020769	Mitogen-activated protein kinase kinase 5 GN=MKK5 OS=Arabidopsis thaliana (Mouse-ear cress) PE=1 SV=2	hypothetical protein CARUB_v10016266mg [Capsella rubella]	up
Bra021039	Probable receptor-like protein kinase At5g47070 GN=At5g47070 OS=Arabidopsis thaliana (Mouse-ear cress) PE=1 SV=1	kinase domain containing protein [Brassica oleracea]	up
Bra021408	Probable inactive receptor kinase At3g02880 (Precursor) GN=At3g02880 OS=Arabidopsis thaliana (Mouse-ear cress) PE=1 SV=1	hypothetical protein ARALYDRAFT_896266 [Arabidopsis lyrata subsp. lyrata]	up
Bra022100	Probable receptor-like protein kinase At5g47070 GN=At5g47070 OS=Arabidopsis thaliana (Mouse-ear cress) PE=1 SV=1	protein kinase, putative [Brassica oleracea]	up
Bra022782	Mitogen-activated protein kinase kinase kinase ANP1 GN=ANP1 OS=Arabidopsis thaliana (Mouse-ear cress) PE=1 SV=2	hypothetical protein CARUB_v10025120mg [Capsella rubella]	up
Bra022800	Mitogen-activated protein kinase kinase kinase ANP1 GN=ANP1 OS=Arabidopsis thaliana (Mouse-ear cress) PE=1 SV=2	hypothetical protein CARUB_v10025120mg [Capsella rubella]	up
Bra022820	Serine/threonine-protein kinase EDR1 GN=F22O13.20 OS=Arabidopsis thaliana (Mouse-ear cress) PE=1 SV=1	hypothetical protein CARUB_v10022675mg [Capsella rubella]	up
Bra024852	Probable receptor protein kinase TMK1 (Precursor) GN=TMK1 OS=Arabidopsis thaliana (Mouse-ear cress) PE=1 SV=1	receptor-like kinase TMK3 [Arabidopsis thaliana]	up
Bra025255	L-type lectin-domain containing receptor kinase S.6 (Precursor) GN=LECRKS6 OS=Arabidopsis thaliana (Mouse-ear cress) PE=2 SV=1	lectin protein kinase family protein [Arabidopsis lyrata subsp. lyrata]	up
Bra025288	Serine/threonine-protein kinase AtPK7 GN=PK7 OS=Arabidopsis thaliana (Mouse-ear cress) PE=2 SV=1	hypothetical protein CARUB_v10016900mg [Capsella rubella]	up
Bra025433	Probable serine/threonine-protein kinase At1g18390 (Precursor) GN=At1g18390 OS=Arabidopsis thaliana (Mouse-ear cress) PE=1 SV=2	unnamed protein product [Arabidopsis thaliana]	up
Bra025576	Mitogen-activated protein kinase kinase 1 OS=Oryza sativa subsp. japonica (Rice) PE=1 SV=1	mitogen-activated protein kinase kinase 3.1 [Brassica napus]	up
Bra026032	Probable LRR receptor-like serine/threonine-protein kinase At1g53440 (Precursor) GN=At1g53440 OS=Arabidopsis thaliana (Mouse-ear cress) PE=1 SV=2	hypothetical protein ARALYDRAFT_471863 [Arabidopsis lyrata subsp. lyrata]	up
Bra026417	Protein kinase G11A GN=OsI_021818 OS=Oryza sativa subsp. indica (Rice) PE=2 SV=1	hypothetical protein ARALYDRAFT_492147 [Arabidopsis lyrata subsp. lyrata]	up
Bra026987	WEB family protein At1g12150 GN=At1g12150 OS=Arabidopsis thaliana (Mouse-ear cress) PE=2 SV=1	hypothetical protein CARUB_v10010971mg [Capsella rubella]	up
Bra027315	--	uncharacterized protein [Arabidopsis thaliana]	up
Bra027369	Alpha-ketoglutarate-dependent dioxygenase alkB GN=At1g11780 OS=Arabidopsis thaliana (Mouse-ear cress) PE=2 SV=2	2-oxoglutarate-dependent dioxygenase family protein [Arabidopsis thaliana]	up
Bra028539	--	hypothetical protein ARALYDRAFT_485662 [Arabidopsis lyrata subsp. lyrata]	up
Bra028709	CBL-interacting serine/threonine-protein kinase 2 GN=T28J14.10 OS=Arabidopsis thaliana (Mouse-ear cress) PE=1 SV=1	hypothetical protein CARUB_v10002839mg [Capsella rubella]	up
Bra028991	Mitogen-activated protein kinase kinase kinase ANP1 GN=ANP1 OS=Arabidopsis thaliana (Mouse-ear cress) PE=1 SV=2	MAPKKK15 [Arabidopsis lyrata subsp. lyrata]	up
Bra029075	Probable inactive receptor kinase At5g53320 (Precursor) GN=At5g53320 OS=Arabidopsis thaliana (Mouse-ear cress) PE=1 SV=1	hypothetical protein CARUB_v10026109mg [Capsella rubella]	up
Bra029754	Probable serine/threonine-protein kinase At5g41260 GN=At5g41260 OS=Arabidopsis thaliana (Mouse-ear cress) PE=1 SV=1	hypothetical protein ARALYDRAFT_317726 [Arabidopsis lyrata subsp. lyrata]	up
Bra029858	Ultraviolet-B receptor UVR8 GN=UVR8 OS=Arabidopsis thaliana (Mouse-ear cress) PE=1 SV=1	regulator of chromosome condensation family protein [Arabidopsis lyrata subsp. lyrata]	up
Bra029997	Probable inactive receptor kinase At5g67200 (Precursor) GN=At5g67200 OS=Arabidopsis thaliana (Mouse-ear cress) PE=1 SV=1	hypothetical protein CARUB_v10016775mg [Capsella rubella]	up
Bra030001	Mitogen-activated protein kinase kinase kinase YODA GN=YDA OS=Arabidopsis thaliana (Mouse-ear cress) PE=1 SV=1	MAPKKK20 [Arabidopsis lyrata subsp. lyrata]	up
Bra030411	Probable LRR receptor-like serine/threonine-protein kinase At1g51860 (Precursor) GN=At1g51860 OS=Arabidopsis thaliana (Mouse-ear cress) PE=2 SV=2	hypothetical protein CARUB_v10011168mg [Capsella rubella]	up
Bra030596	Wall-associated receptor kinase-like 10 (Precursor) GN=WAKL10 OS=Arabidopsis thaliana (Mouse-ear cress) PE=2 SV=1	hypothetical protein CARUB_v10019823mg [Capsella rubella]	up
Bra031434	G-type lectin S-receptor-like serine/threonine-protein kinase SD1-29 (Precursor) GN=SD129 OS=Arabidopsis thaliana (Mouse-ear cress) PE=1 SV=1	G-type lectin S-receptor-like serine/threonine-protein kinase SD1-29 [Arabidopsis thaliana]	up
Bra031585	Protein kinase APK1A, chloroplastic (Precursor) GN=APK1A OS=Arabidopsis thaliana (Mouse-ear cress) PE=2 SV=1	hypothetical protein ARALYDRAFT_470784 [Arabidopsis lyrata subsp. lyrata]	up
Bra032102	Serine/threonine-protein kinase HT1 GN=HT1 OS=Arabidopsis thaliana (Mouse-ear cress) PE=1 SV=1	hypothetical protein ARALYDRAFT_900963 [Arabidopsis lyrata subsp. lyrata]	up
Bra032374	CBL-interacting serine/threonine-protein kinase 23 GN=At1g30270 OS=Arabidopsis thaliana (Mouse-ear cress) PE=1 SV=1	CBL-interacting serine/threonine-protein kinase 23 [Arabidopsis thaliana]	up
Bra034012	Putative nuclear matrix constituent protein 1-like protein GN=At5g65770 OS=Arabidopsis thaliana (Mouse-ear cress) PE=2 SV=1	protein little nuclei1 [Arabidopsis thaliana]	up
Bra034088	Probable receptor-like protein kinase At5g15080 GN=At5g15080 OS=Arabidopsis thaliana (Mouse-ear cress) PE=1 SV=1	hypothetical protein CARUB_v10013766mg [Capsella rubella]	up
Bra034245	Nodulation receptor kinase (Precursor) GN=NORK OS=Pisum sativum (Garden pea) PE=1 SV=1	protein kinase family protein [Arabidopsis thaliana]	up
Bra035044	Receptor-like serine/threonine-protein kinase At1g78530 GN=At1g78530 OS=Arabidopsis thaliana (Mouse-ear cress) PE=2 SV=1	hypothetical protein CARUB_v10020537mg [Capsella rubella]	up
Bra035164	Probable receptor-like protein kinase At1g80640 (Precursor) GN=At1g80640 OS=Arabidopsis thaliana (Mouse-ear cress) PE=2 SV=1	hypothetical protein CARUB_v10020332mg [Capsella rubella]	up
Bra035552	Mitogen-activated protein kinase kinase kinase 3 GN=ANP3 OS=Arabidopsis thaliana (Mouse-ear cress) PE=1 SV=1	mitogen-activated protein kinase kinase kinase 15 [Arabidopsis thaliana]	up
Bra035576	Kinesin-like protein KIN12A OS=Arabidopsis thaliana (Mouse-ear cress) PE=1 SV=1	uncharacterized protein [Arabidopsis thaliana]	up
Bra035622	Probable receptor-like protein kinase At5g56460 GN=At5g56460 OS=Arabidopsis thaliana (Mouse-ear cress) PE=1 SV=1	hypothetical protein ARALYDRAFT_331952 [Arabidopsis lyrata subsp. lyrata]	up
Bra036269	L-type lectin-domain containing receptor kinase IV.4 (Precursor) GN=LECRK44 OS=Arabidopsis thaliana (Mouse-ear cress) PE=3 SV=1	hypothetical protein CARUB_v10000390mg [Capsella rubella]	up
Bra036870	CBL-interacting serine/threonine-protein kinase 4 OS=Arabidopsis thaliana (Mouse-ear cress) PE=1 SV=1	cbl-interacting protein kinase 4 [Arabidopsis lyrata subsp. lyrata]	up
Bra038776	Cysteine-rich receptor-like protein kinase 29 (Precursor) GN=CRK29 OS=Arabidopsis thaliana (Mouse-ear cress) PE=2 SV=1	putative cysteine-rich receptor-like protein kinase 28 [Sisymbrium irio]	up
Bra039129	Receptor-like serine/threonine-protein kinase At3g01300 GN=At3g01300 OS=Arabidopsis thaliana (Mouse-ear cress) PE=2 SV=1	hypothetical protein CARUB_v10013549mg [Capsella rubella]	up
Bra039527	Mitogen-activated protein kinase kinase kinase 3 GN=ANP3 OS=Arabidopsis thaliana (Mouse-ear cress) PE=1 SV=1	hypothetical protein CARUB_v10021274mg [Capsella rubella]	up
Bra039607	Proline-rich receptor-like protein kinase PERK4 GN=PERK4 OS=Arabidopsis thaliana (Mouse-ear cress) PE=1 SV=1	predicted protein [Arabidopsis lyrata subsp. lyrata]	up
Bra039836	Receptor protein kinase-like protein At4g34220 (Precursor) GN=At4g34220 OS=Arabidopsis thaliana (Mouse-ear cress) PE=2 SV=1	hypothetical protein ARALYDRAFT_480399 [Arabidopsis lyrata subsp. lyrata]	up
Brassica_rapa_Pekinensis_newGene_1201	CBL-interacting serine/threonine-protein kinase 8 GN=T22A6.230 OS=Arabidopsis thaliana (Mouse-ear cress) PE=1 SV=1	BnaA09g26440D [Brassica napus]	up
Brassica_rapa_Pekinensis_newGene_396	Putative ribonuclease H protein At1g65750 GN=At1g65750 OS=Arabidopsis thaliana (Mouse-ear cress) PE=3 SV=1	PREDICTED: putative ribonuclease H protein At1g65750 [Brassica rapa]	up
Bra005178	Actin-3 GN=ACT3 OS=Arabidopsis thaliana (Mouse-ear cress) PE=1 SV=1	actin 3 [Arabidopsis thaliana]	down
Bra019766	Armadillo repeat-containing kinesin-like protein 3 GN=F5O11.15 OS=Arabidopsis thaliana (Mouse-ear cress) PE=1 SV=1	kinesin-like protein PAK [Arabidopsis thaliana]	down
Bra033819	Actin-12 GN=ACT12 OS=Arabidopsis thaliana (Mouse-ear cress) PE=1 SV=1	hypothetical protein CARUB_v10028459mg [Capsella rubella]	down
Bra017166	Actin-3 GN=ACT3 OS=Arabidopsis thaliana (Mouse-ear cress) PE=1 SV=1	actin 3 [Arabidopsis thaliana]	up
Bra038000	Kinesin-like calmodulin-binding protein homolog GN=OSJNBa0087O24.20 OS=Oryza sativa subsp. japonica (Rice) PE=2 SV=1	hypothetical protein ARALYDRAFT_474616 [Arabidopsis lyrata subsp. lyrata]	up
Bra013315/DIF1/SYN1	Sister chromatid cohesion 1 protein 1 GN=MOP10.3 OS=Arabidopsis thaliana (Mouse-ear cress) PE=2 SV=2	DIF1/SYN1 [Arabidopsis lyrata subsp. lyrata]	up
Bra039753/ MMD1	PHD finger protein MALE MEIOCYTE DEATH 1 GN=F15E12.11 OS=Arabidopsis thaliana (Mouse-ear cress) PE=2 SV=1	male meiotic MMD1 PHD-finger protein [Arabidopsis thaliana]	up
Bra026622/XRI1	Protein XRI1 GN=XRI1 OS=Arabidopsis thaliana (Mouse-ear cress) PE=1 SV=2	unknown [Eutrema parvulum]	down
Bra003654/ZYP1	Synaptonemal complex protein 1 GN=ZYP1A OS=Arabidopsis thaliana (Mouse-ear cress) PE=2 SV=1	synaptonemal complex protein ZYP1 [Brassica oleracea]	up
Bra035016/ZYP1	Synaptonemal complex protein 1 GN=ZYP1A OS=Arabidopsis thaliana (Mouse-ear cress) PE=2 SV=1	synaptonemal complex protein ZYP1 [Brassica oleracea]	up
Bra010783	CBL-interacting serine/threonine-protein kinase 23 GN=At1g30270 OS=Arabidopsis thaliana (Mouse-ear cress) PE=1 SV=1	CBL-interacting serine/threonine-protein kinase 23 [Arabidopsis thaliana]	down
Brassica_rapa_Pekinensis_newGene_385	Apurinic endonuclease-redox protein GN=T26J13.5 OS=Arabidopsis thaliana (Mouse-ear cress) PE=2 SV=2	PREDICTED: LOW QUALITY PROTEIN: apurinic endonuclease-redox protein [Brassica rapa]	down
Bra039524	--	putative 3-methyladenine glycosylase I [Arabidopsis thaliana]	down
Bra034739	--	methyladenine glycosylase family protein [Arabidopsis lyrata subsp. lyrata]	down
Bra036853	--	DNA glycosylase superfamily protein [Arabidopsis thaliana]	up
Bra036524	Cryptochrome DASH, chloroplastic/mitochondrial (Precursor) GN=F6A4.60 OS=Arabidopsis thaliana (Mouse-ear cress) PE=1 SV=2	predicted protein [Arabidopsis lyrata subsp. lyrata]	down
Brassica_rapa_Pekinensis_newGene_1164	Cyclin-dependent kinase D-2 GN=CDKD-2 OS=Arabidopsis thaliana (Mouse-ear cress) PE=1 SV=1	PREDICTED: cyclin-dependent kinase D-2 [Brassica rapa]	up
Bra040938	DEAD-box ATP-dependent RNA helicase ISE2, chloroplastic (Precursor) GN=F20P5.20 OS=Arabidopsis thaliana (Mouse-ear cress) PE=1 SV=2	predicted protein [Arabidopsis lyrata subsp. lyrata]	up
Bra011372	DEAD-box ATP-dependent RNA helicase ISE2, chloroplastic (Precursor) GN=F20P5.20 OS=Arabidopsis thaliana (Mouse-ear cress) PE=1 SV=2	predicted protein [Arabidopsis lyrata subsp. lyrata]	up
Bra005795	DNA gyrase subunit B, mitochondrial (Precursor) GN=GYRBM OS=Arabidopsis thaliana (Mouse-ear cress) PE=2 SV=1	hypothetical protein ARALYDRAFT_487191 [Arabidopsis lyrata subsp. lyrata]	up
Bra003440	Shaggy-related protein kinase beta GN=ASK2 OS=Arabidopsis thaliana (Mouse-ear cress) PE=2 SV=1	shaggy-related protein kinase beta [Arabidopsis thaliana]	down
Bra007577	Shaggy-related protein kinase beta GN=ASK2 OS=Arabidopsis thaliana (Mouse-ear cress) PE=2 SV=1	shaggy-related protein kinase beta [Arabidopsis thaliana]	down
Bra040251	Shaggy-related protein kinase gamma GN=ASK3 OS=Arabidopsis thaliana (Mouse-ear cress) PE=2 SV=1	hypothetical protein ARALYDRAFT_477878 [Arabidopsis lyrata subsp. lyrata]	up
Bra027548	Casein kinase II subunit alpha-2 (Precursor) GN=CKA2 OS=Arabidopsis thaliana (Mouse-ear cress) PE=2 SV=3	TPA: CK2 protein kinase alpha 1 [Zea mays]	down
Bra037977	Eukaryotic initiation factor 4A-1 GN=MDC16.4 OS=Arabidopsis thaliana (Mouse-ear cress) PE=1 SV=1	hypothetical protein CARUB_v10009297mg [Capsella rubella]	up
Bra028589	Protein TRANSPARENT TESTA 12 GN=F17J16_80 OS=Arabidopsis thaliana (Mouse-ear cress) PE=2 SV=1	117M18_21 [Brassica rapa]	down
Bra022340	--	uracil DNA glycosylase family protein [Arabidopsis lyrata subsp. lyrata]	up
Bra037573	--	uracil DNA glycosylase family protein [Arabidopsis lyrata subsp. lyrata]	up
Bra039292	Mitogen-activated protein kinase 12 GN=MPK12 OS=Arabidopsis thaliana (Mouse-ear cress) PE=1 SV=1	hypothetical protein CARUB_v10025007mg [Capsella rubella]	down
Bra022276	Mitogen-activated protein kinase 9 GN=MPK9 OS=Arabidopsis thaliana (Mouse-ear cress) PE=2 SV=2	hypothetical protein CARUB_v10013210mg [Capsella rubella]	up
Bra020264	Protein kinase APK1B, chloroplastic (Precursor) GN=APK1B OS=Arabidopsis thaliana (Mouse-ear cress) PE=2 SV=2	protein kinase family protein [Arabidopsis thaliana]	up
Bra021155	G-type lectin S-receptor-like serine/threonine-protein kinase CES101 (Precursor) GN=CES101 OS=Arabidopsis thaliana (Mouse-ear cress) PE=2 SV=2	hypothetical protein CARUB_v10019886mg [Capsella rubella]	down
Bra002513	Probable serine/threonine-protein kinase RLCKVII GN=At1g07870 OS=Arabidopsis thaliana (Mouse-ear cress) PE=2 SV=1	kinase family protein [Arabidopsis lyrata subsp. lyrata]	up
Bra018072	Histone deacetylase 7 GN=HDA7 OS=Arabidopsis thaliana (Mouse-ear cress) PE=2 SV=1	hypothetical protein CARUB_v10019514mg [Capsella rubella]	up
Bra018073	Histone deacetylase 7 GN=HDA7 OS=Arabidopsis thaliana (Mouse-ear cress) PE=2 SV=1	hypothetical protein CARUB_v10019514mg [Capsella rubella]	up
Bra019516	Histone deacetylase 7 GN=HDA7 OS=Arabidopsis thaliana (Mouse-ear cress) PE=2 SV=1	hypothetical protein CARUB_v10019514mg [Capsella rubella]	up
Bra012081	--	maf family protein [Arabidopsis lyrata subsp. lyrata]	up
Bra003563	Cyclin-A2-4 GN=CYCA2-4 OS=Arabidopsis thaliana (Mouse-ear cress) PE=2 SV=1	CYCA2_4 [Arabidopsis lyrata subsp. lyrata]	down
Bra015671	Cyclin-A1-2 GN=F2P24.10 OS=Arabidopsis thaliana (Mouse-ear cress) PE=1 SV=2	CYCA1_2 [Arabidopsis lyrata subsp. lyrata]	up
Bra000822	Cyclin-A2-4 GN=CYCA2-4 OS=Arabidopsis thaliana (Mouse-ear cress) PE=2 SV=1	CYCA2_4 [Arabidopsis lyrata subsp. lyrata]	down
Bra021800	Condensin complex subunit 2 GN=T26B15 OS=Arabidopsis thaliana (Mouse-ear cress) PE=1 SV=1	hypothetical protein CARUB_v10022792mg [Capsella rubella]	up
Bra020996	CBL-interacting serine/threonine-protein kinase 12 GN=F28A21.110 OS=Arabidopsis thaliana (Mouse-ear cress) PE=1 SV=1	hypothetical protein CARUB_v10007488mg, partial [Capsella rubella]	down
Bra009003	CBL-interacting serine/threonine-protein kinase 5 GN=T30N20.200 OS=Arabidopsis thaliana (Mouse-ear cress) PE=2 SV=1	CBL-interacting protein kinase 5 [Arabidopsis thaliana]	down
Bra033088	SNF1-related protein kinase catalytic subunit alpha KIN11 GN=MXE2.16 OS=Arabidopsis thaliana (Mouse-ear cress) PE=1 SV=1	hypothetical protein CARUB_v10016968mg [Capsella rubella]	down
Bra002260	Tubulin alpha-5 chain GN=T29J13.200 OS=Arabidopsis thaliana (Mouse-ear cress) PE=2 SV=2	tubulin alpha-3 [Arabidopsis thaliana]	down
Bra020061	Tubulin alpha-5 chain GN=T29J13.200 OS=Arabidopsis thaliana (Mouse-ear cress) PE=2 SV=2	tubulin alpha-3 [Arabidopsis thaliana]	up
Bra005395	Tubulin beta-5 chain OS=Gossypium hirsutum (Upland cotton) PE=2 SV=1	beta-tubulin R2242-rice [Arabidopsis lyrata subsp. lyrata]	down
Bra028540	--	polynucleotidyl transferase/ ribonuclease H-like protein [Arabidopsis thaliana]	up
Brassica_rapa_Pekinensis_newGene_507	Replication protein A 70 kDa DNA-binding subunit D GN=MSL3.14 OS=Arabidopsis thaliana (Mouse-ear cress) PE=2 SV=1	PREDICTED: LOW QUALITY PROTEIN: replication protein A 70 kDa DNA-binding subunit D [Brassica rapa]	down
Bra021882	Uncharacterized protein At4g28440 GN=At4g28440 OS=Arabidopsis thaliana (Mouse-ear cress) PE=1 SV=1	OB-fold nucleic acid binding domain-containing protein [Arabidopsis thaliana]	down
Bra025917	Nudix hydrolase 4 GN=F15H18.18 OS=Arabidopsis thaliana (Mouse-ear cress) PE=1 SV=1	hypothetical protein ARALYDRAFT_312784 [Arabidopsis lyrata subsp. lyrata]	down
Bra019796	Nudix hydrolase 12, mitochondrial (Precursor) GN=F13K23.14 OS=Arabidopsis thaliana (Mouse-ear cress) PE=2 SV=1	hypothetical protein ARALYDRAFT_471441 [Arabidopsis lyrata subsp. lyrata]	up
Bra014171	CBL-interacting protein kinase 26 OS=Oryza sativa subsp. japonica (Rice) PE=2 SV=1	hypothetical protein CARUB_v10012150mg [Capsella rubella]	up
Bra018609	Phosphoenolpyruvate carboxylase kinase 1 GN=PPCK1 OS=Arabidopsis thaliana (Mouse-ear cress) PE=1 SV=1	hypothetical protein CARUB_v10009932mg [Capsella rubella]	up
Bra029230	Cyclin-dependent kinase G-2 GN=OJ991113_30.14 OS=Oryza sativa subsp. japonica (Rice) PE=2 SV=2	cyclin-dependent kinase-G1 [Arabidopsis thaliana]	up
Bra001023	Probable WRKY transcription factor 58 GN=WRKY58 OS=Arabidopsis thaliana (Mouse-ear cress) PE=2 SV=2	protein kinase superfamily protein [Arabidopsis thaliana]	down
Bra024341	Cyclin-dependent kinase C-2 GN=CDKC-2 OS=Arabidopsis thaliana (Mouse-ear cress) PE=1 SV=2	cyclin-dependent kinase C_2 [Arabidopsis lyrata subsp. lyrata]	up
Bra003600	Mitogen-activated protein kinase kinase 1 OS=Oryza sativa subsp. japonica (Rice) PE=1 SV=1	hypothetical protein CARUB_v10019901mg [Capsella rubella]	down
Bra009325	Receptor-like serine/threonine-protein kinase At4g25390 (Precursor) GN=At4g25390 OS=Arabidopsis thaliana (Mouse-ear cress) PE=1 SV=1	serine/threonine protein kinase 3 [Arabidopsis thaliana]	up
Bra036118	Probable serine/threonine-protein kinase WNK9 GN=WNK9 OS=Arabidopsis thaliana (Mouse-ear cress) PE=2 SV=1	putative serine/threonine-protein kinase WNK9 [Arabidopsis thaliana]	up
Bra002658	Probable serine/threonine-protein kinase WNK4 GN=WNK4 OS=Arabidopsis thaliana (Mouse-ear cress) PE=1 SV=1	hypothetical protein ARALYDRAFT_495950 [Arabidopsis lyrata subsp. lyrata]	down
Bra001867	Serine/threonine-protein kinase WNK2 GN=WNK2 OS=Arabidopsis thaliana (Mouse-ear cress) PE=1 SV=1	hypothetical protein CARUB_v10013321mg [Capsella rubella]	down
Brassica_rapa_Pekinensis_newGene_2129/HOP2	Hsp70-Hsp90 organizing protein 2 GN=HOP2 OS=Arabidopsis thaliana (Mouse-ear cress) PE=2 SV=1	BnaC09g13120D [Brassica napus]	down
Bra018480	Actin-3 OS=Pisum sativum (Garden pea) PE=2 SV=1	hypothetical protein ARALYDRAFT_321465 [Arabidopsis lyrata subsp. lyrata]	down
Bra003324	Myosin-16 GN=F9D24.70 OS=Arabidopsis thaliana (Mouse-ear cress) PE=2 SV=1	Class XI myosin [Arabidopsis thaliana]	up
Bra005719	Kinesin-like protein FLA10 GN=FLA10 OS=Chlamydomonas reinhardtii (Chlamydomonas smithii) PE=1 SV=1	ATP binding microtubule motor family protein [Arabidopsis thaliana]	down
Bra010058	Kinesin-5 GN=ATK5 OS=Arabidopsis thaliana (Mouse-ear cress) PE=2 SV=1	hypothetical protein ARALYDRAFT_490168 [Arabidopsis lyrata subsp. lyrata]	up
Bra030760	Kinesin-4 GN=F2P16.12 OS=Arabidopsis thaliana (Mouse-ear cress) PE=1 SV=2	calponin homology and kinesin motor domain-containing protein [Arabidopsis thaliana]	up
Bra020577	Replication factor C subunit 3 GN=At5g27740 OS=Arabidopsis thaliana (Mouse-ear cress) PE=2 SV=1	protein embryo defective 161 [Arabidopsis thaliana]	down
Bra011657	Apurinic endonuclease-redox protein GN=T26J13.5 OS=Arabidopsis thaliana (Mouse-ear cress) PE=2 SV=2	endonuclease/exonuclease/phosphatase family protein [Arabidopsis lyrata subsp. lyrata]	up
Bra028496	DNA repair helicase XPB1 GN=XPB1 OS=Arabidopsis thaliana (Mouse-ear cress) PE=2 SV=3	DNA repair and transcription factor XPB1 [Arabidopsis thaliana]	up
Bra023796	Meiotic recombination protein DMC1 homolog OS=Glycine max (Soybean) PE=2 SV=1	hypothetical protein CARUB_v10014101mg [Capsella rubella]	down
Bra021841	DNA repair and recombination protein RAD54 OS=Oryza sativa subsp. japonica (Rice) PE=1 SV=1	hypothetical protein ARALYDRAFT_481010 [Arabidopsis lyrata subsp. lyrata]	down
Bra002970	Histone H2A.6 GN=MRB17.14 OS=Arabidopsis thaliana (Mouse-ear cress) PE=1 SV=1	hypothetical protein CARUB_v10027287mg, partial [Capsella rubella]	down
Bra003188	Histone H2A variant 1 GN=H2AV OS=Arabidopsis thaliana (Mouse-ear cress) PE=1 SV=1	histone H2A 11 [Arabidopsis thaliana]	down
Brassica_rapa_Pekinensis_newGene_1760	Histone H3.2 OS=Triticum aestivum (Wheat) PE=1 SV=2	hypothetical protein CARUB_v10021660mg, partial [Capsella rubella]	up
Bra018682	Histone H4 OS=Glycine max (Soybean) PE=3 SV=1	histone H4 [Arabidopsis thaliana]	down
Bra011885	Kinesin-like protein NACK1 GN=NACK1 OS=Nicotiana tabacum (Common tobacco) PE=1 SV=1	ATP binding microtubule motor family protein [Arabidopsis thaliana]	up
Bra030304	Kinesin-like protein NACK1 GN=NACK1 OS=Nicotiana tabacum (Common tobacco) PE=1 SV=1	kinesin motor family protein [Arabidopsis lyrata subsp. lyrata]	up
Brassica_rapa_Pekinensis_newGene_1384	SWI/SNF complex subunit SWI3D OS=Arabidopsis thaliana (Mouse-ear cress) PE=1 SV=3	PREDICTED: SWI/SNF complex subunit SWI3D-like [Brassica rapa]	down
Bra040221	Putative chromatin-remodeling complex ATPase chain GN=At3g06400 OS=Arabidopsis thaliana (Mouse-ear cress) PE=2 SV=3	hypothetical protein ARALYDRAFT_477943 [Arabidopsis lyrata subsp. lyrata]	up
Bra015313	Cryptochrome-2 GN=F19P19.14 OS=Arabidopsis thaliana (Mouse-ear cress) PE=1 SV=2	cryptochrome 2b [Brassica napus]	down
Bra025583	mRNA-decapping enzyme subunit 2 GN=MSH12.3 OS=Arabidopsis thaliana (Mouse-ear cress) PE=1 SV=1	hypothetical protein CARUB_v10001234mg [Capsella rubella]	up
Bra025581	mRNA-decapping enzyme subunit 2 GN=MSH12.3 OS=Arabidopsis thaliana (Mouse-ear cress) PE=1 SV=1	hypothetical protein ARALYDRAFT_488176 [Arabidopsis lyrata subsp. lyrata]	up
Bra003442	DEAD-box ATP-dependent RNA helicase 12 GN=RH12 OS=Arabidopsis thaliana (Mouse-ear cress) PE=2 SV=1	hypothetical protein ARALYDRAFT_486601 [Arabidopsis lyrata subsp. lyrata]	down
Bra037351	DEAD-box ATP-dependent RNA helicase 8 GN=RH8 OS=Arabidopsis thaliana (Mouse-ear cress) PE=2 SV=1	DEAD-box ATP-dependent RNA helicase 8 [Arabidopsis thaliana]	down
Bra029779	DEAD-box ATP-dependent RNA helicase 42 GN=RH42 OS=Arabidopsis thaliana (Mouse-ear cress) PE=1 SV=2	DEAD Box RNA Helicase RCF1 [Arabidopsis thaliana]	up
Bra025856	DEAD-box ATP-dependent RNA helicase 42 GN=RH42 OS=Arabidopsis thaliana (Mouse-ear cress) PE=1 SV=2	hypothetical protein CARUB_v10008128mg [Capsella rubella]	down
Bra038498	Probable pre-mRNA-splicing factor ATP-dependent RNA helicase GN=At3g26560 OS=Arabidopsis thaliana (Mouse-ear cress) PE=1 SV=2	hypothetical protein CARUB_v10004093mg [Capsella rubella]	up
Bra040091	Probable pre-mRNA-splicing factor ATP-dependent RNA helicase GN=At3g26560 OS=Arabidopsis thaliana (Mouse-ear cress) PE=1 SV=2	putative ATP-dependent RNA helicase [Arabidopsis thaliana]	up
Bra001237	Probable pre-mRNA-splicing factor ATP-dependent RNA helicase GN=At2g47250 OS=Arabidopsis thaliana (Mouse-ear cress) PE=2 SV=1	hypothetical protein CARUB_v10000391mg [Capsella rubella]	up
Bra023478	DEAD-box ATP-dependent RNA helicase 46 GN=RH46 OS=Arabidopsis thaliana (Mouse-ear cress) PE=2 SV=2	DEAD-box ATP-dependent RNA helicase 46 [Arabidopsis thaliana]	up
Bra022952	DEAD-box ATP-dependent RNA helicase 21 GN=RH21 OS=Arabidopsis thaliana (Mouse-ear cress) PE=2 SV=1	hypothetical protein ARALYDRAFT_902447 [Arabidopsis lyrata subsp. lyrata]	up
Bra008471	DEAD-box ATP-dependent RNA helicase 35 GN=RH35 OS=Arabidopsis thaliana (Mouse-ear cress) PE=2 SV=1	hypothetical protein CARUB_v10020038mg [Capsella rubella]	down
Bra020035	Calcium-dependent protein kinase 34 GN=CPK34 OS=Arabidopsis thaliana (Mouse-ear cress) PE=2 SV=1	calcium-dependent protein kinase 34 [Arabidopsis lyrata subsp. lyrata]	down
Bra029378	Calcium-dependent protein kinase 12 GN=MQM1.15 OS=Arabidopsis thaliana (Mouse-ear cress) PE=1 SV=1	calcium-dependent protein kinase 9 [Arabidopsis lyrata subsp. lyrata]	down
Bra005824	Calcium-dependent protein kinase 1 GN=MUK11.19 OS=Arabidopsis thaliana (Mouse-ear cress) PE=1 SV=1	putative calcium-dependent protein kinase 2 [Isatis tinctoria]	up
Bra039693	Mitogen-activated protein kinase kinase kinase 1 GN=MEKK1 OS=Arabidopsis thaliana (Mouse-ear cress) PE=1 SV=2	MAP3K beta 1 protein kinase [Brassica napus]	up
Bra013136	Somatic embryogenesis receptor kinase 4 (Precursor) GN=F13J11.14 OS=Arabidopsis thaliana (Mouse-ear cress) PE=1 SV=2	leucine-rich repeat receptor-like kinase (mitochondrion) [Brassica rapa subsp. oleifera]	down
Bra003911	Somatic embryogenesis receptor kinase 1 (Precursor) OS=Arabidopsis thaliana (Mouse-ear cress) PE=1 SV=2	Contains similarity to the somatic embryogenesis receptor-like kinase from Daucus carota gb|AC007454; It contains 3 leucine rich repeat domains PF|00560 and a eukaryotic protein kinase domain PF|00069 [Arabidopsis thaliana]	up
Bra006184	Serine/threonine-protein kinase PBS1 GN=PBS1 OS=Arabidopsis thaliana (Mouse-ear cress) PE=1 SV=1	serine/threonine-protein kinase PBS1 [Arabidopsis thaliana]	up
Bra037469	Putative membrane protein ycf1 GN=ycf1 OS=Cuscuta reflexa (Southern Asian dodder) PE=3 SV=1	B-cell receptor-associated protein 31-like protein [Arabidopsis thaliana]	up
Bra015780	Cytoplasmic tRNA 2-thiolation protein 1 GN=F4I1.8 OS=Arabidopsis thaliana (Mouse-ear cress) PE=2 SV=2	hypothetical protein CARUB_v10023513mg [Capsella rubella]	up
Bra003650	Serine/threonine-protein kinase SRK2C GN=F3F9.17 OS=Arabidopsis thaliana (Mouse-ear cress) PE=1 SV=1	serine-threonine protein kinase, putative [Arabidopsis thaliana]	up
Bra004246	Probable serine/threonine-protein kinase At4g35230 GN=At4g35230 OS=Arabidopsis thaliana (Mouse-ear cress) PE=1 SV=1	Protein kinase protein with tetratricopeptide repeat domain [Arabidopsis thaliana]	down
Bra020994	Shaggy-related protein kinase eta GN=F28A21.120 OS=Arabidopsis thaliana (Mouse-ear cress) PE=1 SV=2	hypothetical protein ARALYDRAFT_914806 [Arabidopsis lyrata subsp. lyrata]	down
Bra018285	Shaggy-related protein kinase zeta GN=ASK6 OS=Arabidopsis thaliana (Mouse-ear cress) PE=2 SV=2	Shaggy-related protein kinase zeta [Arabidopsis thaliana]	down
Bra020513	Small RNA degrading nuclease 5 GN=SDN5 OS=Arabidopsis thaliana (Mouse-ear cress) PE=2 SV=2	polynucleotidyl transferase, ribonuclease H-like superfamily protein [Arabidopsis thaliana]	up
Bra035518	DEAD-box ATP-dependent RNA helicase 5 GN=RH5 OS=Arabidopsis thaliana (Mouse-ear cress) PE=1 SV=1	predicted protein [Arabidopsis lyrata subsp. lyrata]	up
Bra000481	Histone H4 OS=Glycine max (Soybean) PE=3 SV=1	histone H4 [Arabidopsis thaliana]	down
Bra006699	Histone H4 OS=Glycine max (Soybean) PE=3 SV=1	histone H4 [Arabidopsis thaliana]	down
Bra031594	Histone H4 OS=Glycine max (Soybean) PE=3 SV=1	histone H4 [Arabidopsis thaliana]	down
Bra015392	Putative SWI/SNF-related matrix-associated actin-dependent regulator of chromatin subfamily A member 3-like 3 GN=At5g43530 OS=Arabidopsis thaliana (Mouse-ear cress) PE=3 SV=1	Helicase protein with RING/U-box domain [Arabidopsis thaliana]	up
Bra031514	Cyclin-T1-2 GN=CYCT1-2 OS=Arabidopsis thaliana (Mouse-ear cress) PE=2 SV=2	hypothetical protein CARUB_v10007477mg, partial [Capsella rubella]	up
Bra019378	Zinc finger CCCH domain-containing protein 19 GN=F16F14 OS=Arabidopsis thaliana (Mouse-ear cress) PE=1 SV=3	unknown [Arabidopsis thaliana]	down
Bra033025/rock-N-rollers	DEAD-box ATP-dependent RNA helicase ISE2, chloroplastic (Precursor) GN=F20P5.20 OS=Arabidopsis thaliana (Mouse-ear cress) PE=1 SV=2	rock-N-rollers [Arabidopsis lyrata subsp. lyrata]	up
Bra040851	--	hypothetical protein ARALYDRAFT_356016 [Arabidopsis lyrata subsp. lyrata]	up
