# Supplementary material for: Transcriptome Analysis of Floral Buds Deciphered an Irregular Course of Meiosis in Polyploid Brassica rapa
Source: Front Plant Sci. 2017 May 12;8:768. doi: 10.3389/fpls.2017.00768 (PMC5427127; doi:10.3389/fpls.2017.00768)
Supplement: Supplementary file 5 [file Table5.XLSX]

## Sheet: Sheet1
Table 5 Number of regulated meiosis gene in COG clusters
CoG -Clusters	up	Down
Replication repair and recombiantion	0	3
Chromatin structure and dynamics	0	0
Cell cycle control, cell division and chromosome partitioning	2	0
Cytoskeleton	0	0
General function	2	0
Unknown	2	2
Total	6	5
