# Supplementary material for: Transcriptome Analysis of Floral Buds Deciphered an Irregular Course of Meiosis in Polyploid Brassica rapa
Source: Front Plant Sci. 2017 May 12;8:768. doi: 10.3389/fpls.2017.00768 (PMC5427127; doi:10.3389/fpls.2017.00768)
Supplement: Supplementary file 6 [file Table6.XLSX]

## Sheet: Sheet1
Table S6 Genes Regulated in specific COG clusters
COG Cluster	GENE ID	COG
Replication, repair and recombination	Bra000686	L
Replication, repair and recombination	Bra001333	L
Replication, repair and recombination	Bra001903	L
Replication, repair and recombination	Bra002541	L
Replication, repair and recombination	Bra002768	L
Replication, repair and recombination	Bra002974	L
Replication, repair and recombination	Bra003347	L
Replication, repair and recombination	Bra003597	L
Replication, repair and recombination	Bra004700	L
Replication, repair and recombination	Bra005276	L
Replication, repair and recombination	Bra006700	L
Replication, repair and recombination	Bra007350	L
Replication, repair and recombination	Bra007857	L
Replication, repair and recombination	Bra008099	L
Replication, repair and recombination	Bra009522	L
Replication, repair and recombination	Bra010372	L
Replication, repair and recombination	Bra011337	L
Replication, repair and recombination	Bra011374	L
Replication, repair and recombination	Bra011627	L
Replication, repair and recombination	Bra011875	L
Replication, repair and recombination	Bra012181	L
Replication, repair and recombination	Bra012944	L
Replication, repair and recombination	Bra013677	L
Replication, repair and recombination	Bra014780	L
Replication, repair and recombination	Bra016205	L
Replication, repair and recombination	Bra016206	L
Replication, repair and recombination	Bra018492	L
Replication, repair and recombination	Bra018496	L
Replication, repair and recombination	Bra019315	L
Replication, repair and recombination	Bra019323	L
Replication, repair and recombination	Bra020300	L
Replication, repair and recombination	Bra020301	L
Replication, repair and recombination	Bra020303	L
Replication, repair and recombination	Bra023358	L
Replication, repair and recombination	Bra023811	L
Replication, repair and recombination	Bra023844	L
Replication, repair and recombination	Bra024518	L
Replication, repair and recombination	Bra025049	L
Replication, repair and recombination	Bra025886	L
Replication, repair and recombination	Bra027088	L
Replication, repair and recombination	Bra027408	L
Replication, repair and recombination	Bra028219	L
Replication, repair and recombination	Bra029027	L
Replication, repair and recombination	Bra029789	L
Replication, repair and recombination	Bra032032	L
Replication, repair and recombination	Bra033282	L
Replication, repair and recombination	Bra033474	L
Replication, repair and recombination	Bra033670	L
Replication, repair and recombination	Bra033907	L
Replication, repair and recombination	Bra034042	L
Replication, repair and recombination	Bra034047	L
Replication, repair and recombination	Bra035221	L
Replication, repair and recombination	Bra035635	L
Replication, repair and recombination	Bra035966	L
Replication, repair and recombination	Bra036473	L
Replication, repair and recombination	Bra036723	L
Replication, repair and recombination	Bra037558	L
Replication, repair and recombination	Bra037700	L
Replication, repair and recombination	Bra039326	L
Replication, repair and recombination	Bra039687	L
Replication, repair and recombination	Bra040061	L
Replication, repair and recombination	Bra-1191	L
Replication, repair and recombination	Bra-1728	L
Replication, repair and recombination	Bra-2004	L
Replication, repair and recombination	Bra-270	L
Replication, repair and recombination	Bra-390	L
Replication, repair and recombination	Bra002543	L
Replication, repair and recombination	Bra002873	L
Replication, repair and recombination	Bra002933	L
Replication, repair and recombination	Bra004129	L
Replication, repair and recombination	Bra004131	L
Replication, repair and recombination	Bra004195	L
Replication, repair and recombination	Bra004659	L
Replication, repair and recombination	Bra004665	L
Replication, repair and recombination	Bra004684	L
Replication, repair and recombination	Bra005062	L
Replication, repair and recombination	Bra005599	L
Replication, repair and recombination	Bra005653	L
Replication, repair and recombination	Bra005913	L
Replication, repair and recombination	Bra006890	L
Replication, repair and recombination	Bra007028	L
Replication, repair and recombination	Bra007940	L
Replication, repair and recombination	Bra011048	L
Replication, repair and recombination	Bra011247	L
Replication, repair and recombination	Bra012943	L
Replication, repair and recombination	Bra013523	L
Replication, repair and recombination	Bra014070	L
Replication, repair and recombination	Bra014188	L
Replication, repair and recombination	Bra014215	L
Replication, repair and recombination	Bra015449	L
Replication, repair and recombination	Bra016234	L
Replication, repair and recombination	Bra016819	L
Replication, repair and recombination	Bra016885	L
Replication, repair and recombination	Bra016901	L
Replication, repair and recombination	Bra017552	L
Replication, repair and recombination	Bra018010	L
Replication, repair and recombination	Bra018220	L
Replication, repair and recombination	Bra018228	L
Replication, repair and recombination	Bra018274	L
Replication, repair and recombination	Bra019474	L
Replication, repair and recombination	Bra019780	L
Replication, repair and recombination	Bra020265	L
Replication, repair and recombination	Bra020769	L
Replication, repair and recombination	Bra021039	L
Replication, repair and recombination	Bra021408	L
Replication, repair and recombination	Bra022100	L
Replication, repair and recombination	Bra022782	L
Replication, repair and recombination	Bra022800	L
Replication, repair and recombination	Bra022820	L
Replication, repair and recombination	Bra024852	L
Replication, repair and recombination	Bra025255	L
Replication, repair and recombination	Bra025288	L
Replication, repair and recombination	Bra025433	L
Replication, repair and recombination	Bra025576	L
Replication, repair and recombination	Bra026032	L
Replication, repair and recombination	Bra026417	L
Replication, repair and recombination	Bra026987	L
Replication, repair and recombination	Bra027369	L
Replication, repair and recombination	Bra028709	L
Replication, repair and recombination	Bra028991	L
Replication, repair and recombination	Bra029075	L
Replication, repair and recombination	Bra029754	L
Replication, repair and recombination	Bra029997	L
Replication, repair and recombination	Bra030001	L
Replication, repair and recombination	Bra030411	L
Replication, repair and recombination	Bra030596	L
Replication, repair and recombination	Bra031434	L
Replication, repair and recombination	Bra031585	L
Replication, repair and recombination	Bra032102	L
Replication, repair and recombination	Bra032374	L
Replication, repair and recombination	Bra034012	L
Replication, repair and recombination	Bra034088	L
Replication, repair and recombination	Bra034245	L
Replication, repair and recombination	Bra035044	L
Replication, repair and recombination	Bra035164	L
Replication, repair and recombination	Bra035552	L
Replication, repair and recombination	Bra035622	L
Replication, repair and recombination	Bra036269	L
Replication, repair and recombination	Bra036870	L
Replication, repair and recombination	Bra038776	L
Replication, repair and recombination	Bra039129	L
Replication, repair and recombination	Bra039527	L
Replication, repair and recombination	Bra039607	L
Replication, repair and recombination	Bra039836	L
Replication, repair and recombination	Bra-1201	L
Replication, repair and recombination	Bra-396	L
Replication, repair and recombination	Bra010783	L
Replication, repair and recombination	Bra-385	L
Replication, repair and recombination	Bra039524	L
Replication, repair and recombination	Bra034739	L
Replication, repair and recombination	Bra036853	L
Replication, repair and recombination	Bra036524	L
Replication, repair and recombination	Bra-1164	L
Replication, repair and recombination	Bra040938	L
Replication, repair and recombination	Bra011372	L
Replication, repair and recombination	Bra005795	L
Replication, repair and recombination	Bra003440	L
Replication, repair and recombination	Bra007577	L
Replication, repair and recombination	Bra040251	L
Replication, repair and recombination	Bra027548	L
Replication, repair and recombination	Bra037977	L
Replication, repair and recombination	Bra022340	L
Replication, repair and recombination	Bra037573	L
Replication, repair and recombination	Bra039292	L
Replication, repair and recombination	Bra022276	L
Replication, repair and recombination	Bra020264	L
Replication, repair and recombination	Bra021155	L
Replication, repair and recombination	Bra002513	L
Replication, repair and recombination	Bra020996	L
Replication, repair and recombination	Bra009003	L
Replication, repair and recombination	Bra033088	L
Replication, repair and recombination	Bra028540	L
Replication, repair and recombination	Bra-507/RPA	L
Replication, repair and recombination	Bra021882	L
Replication, repair and recombination	Bra025917	L
Replication, repair and recombination	Bra019796	L
Replication, repair and recombination	Bra014171	L
Replication, repair and recombination	Bra018609	L
Replication, repair and recombination	Bra029230	L
Replication, repair and recombination	Bra001023	L
Replication, repair and recombination	Bra024341	L
Replication, repair and recombination	Bra003600	L
Replication, repair and recombination	Bra009325	L
Replication, repair and recombination	Bra036118	L
Replication, repair and recombination	Bra002658	L
Replication, repair and recombination	Bra001867	L
Replication, repair and recombination	Bra020577	L
Replication, repair and recombination	Bra011657	L
Replication, repair and recombination	Bra028496	L
Replication, repair and recombination	Bra023796/DMC1	L
Replication, repair and recombination	Bra021841/RAD54	L
Replication, repair and recombination	Bra040221	L
Replication, repair and recombination	Bra015313	L
Replication, repair and recombination	Bra025583	L
Replication, repair and recombination	Bra025581	L
Replication, repair and recombination	Bra003442	L
Replication, repair and recombination	Bra037351	L
Replication, repair and recombination	Bra029779	L
Replication, repair and recombination	Bra025856	L
Replication, repair and recombination	Bra038498	L
Replication, repair and recombination	Bra040091	L
Replication, repair and recombination	Bra001237	L
Replication, repair and recombination	Bra023478	L
Replication, repair and recombination	Bra022952	L
Replication, repair and recombination	Bra008471	L
Replication, repair and recombination	Bra020035	L
Replication, repair and recombination	Bra029378	L
Replication, repair and recombination	Bra005824	L
Replication, repair and recombination	Bra039693	L
Replication, repair and recombination	Bra013136	L
Replication, repair and recombination	Bra003911	L
Replication, repair and recombination	Bra006184	L
Replication, repair and recombination	Bra037469	L
Replication, repair and recombination	Bra003650	L
Replication, repair and recombination	Bra004246	L
Replication, repair and recombination	Bra020994	L
Replication, repair and recombination	Bra018285	L
Replication, repair and recombination	Bra020513	L
Replication, repair and recombination	Bra035518	L
Replication, repair and recombination	Bra015392	L
Replication, repair and recombination	Bra031514	L
Replication, repair and recombination	Bra040851	L
Chromatin structure and dynamics	Bra015358	B
Chromatin structure and dynamics	Bra027199	B
Chromatin structure and dynamics	Bra030594	B
Chromatin structure and dynamics	Bra032491	B
Chromatin structure and dynamics	Bra037065	B
Chromatin structure and dynamics	Bra001615	B
Chromatin structure and dynamics	Bra008074	B
Chromatin structure and dynamics	Bra017209	B
Chromatin structure and dynamics	Bra028589	B
Chromatin structure and dynamics	Bra018072	B
Chromatin structure and dynamics	Bra018073	B
Chromatin structure and dynamics	Bra019516	B
Chromatin structure and dynamics	Bra021800	B
Chromatin structure and dynamics	Bra002970	B
Chromatin structure and dynamics	Bra003188	B
Chromatin structure and dynamics	Bra-1760	B
Chromatin structure and dynamics	Bra018682	B
Chromatin structure and dynamics	Bra-1384	B
Chromatin structure and dynamics	Bra000481	B
Chromatin structure and dynamics	Bra006699	B
Chromatin structure and dynamics	Bra031594	B
Chromatin structure and dynamics	Bra019378	B
Cell cycle control, cell division, chromosome partitioning	Bra000566	D
Cell cycle control, cell division, chromosome partitioning	Bra019511	D
Cell cycle control, cell division, chromosome partitioning	Bra022721	D
Cell cycle control, cell division, chromosome partitioning	Bra023740	D
Cell cycle control, cell division, chromosome partitioning	Bra027313	D
Cell cycle control, cell division, chromosome partitioning	Bra029935	D
Cell cycle control, cell division, chromosome partitioning	Bra038236	D
Cell cycle control, cell division, chromosome partitioning	Bra-80	D
Cell cycle control, cell division, chromosome partitioning	Bra000057	D
Cell cycle control, cell division, chromosome partitioning	Bra003610	D
Cell cycle control, cell division, chromosome partitioning	Bra014264	D
Cell cycle control, cell division, chromosome partitioning	Bra014931	D
Cell cycle control, cell division, chromosome partitioning	Bra016920	D
Cell cycle control, cell division, chromosome partitioning	Bra027315	D
Cell cycle control, cell division, chromosome partitioning	Bra028539	D
Cell cycle control, cell division, chromosome partitioning	Bra029858	D
Cell cycle control, cell division, chromosome partitioning	Bra035576	D
Cell cycle control, cell division, chromosome partitioning	Bra012081	D
Cell cycle control, cell division, chromosome partitioning	Bra003563	D
Cell cycle control, cell division, chromosome partitioning	Bra015671/TAM	D
Cell cycle control, cell division, chromosome partitioning	Bra000822	D
Cell cycle control, cell division, chromosome partitioning	Bra013315/DIF1/SYN1	D
Cell cycle control, cell division, chromosome partitioning	Bra015780	D
Cytoskeleton	Bra005178	Z
Cytoskeleton	Bra019766	Z
Cytoskeleton	Bra033819	Z
Cytoskeleton	Bra017166	Z
Cytoskeleton	Bra038000	Z
Cytoskeleton	Bra002260	Z
Cytoskeleton	Bra020061	Z
Cytoskeleton	Bra005395	Z
Cytoskeleton	Bra018480	Z
Cytoskeleton	Bra003324	Z
Cytoskeleton	Bra005719	Z
Cytoskeleton	Bra010058	Z
Cytoskeleton	Bra030760	Z
Cytoskeleton	Bra011885	Z
Cytoskeleton	Bra030304	Z
General Function	Bra039753/ MMD1	R
General Function	Bra033025/RCK	R
_--	Bra-2129/HOP2
_--	Bra026622/XRI1
_--	Bra003654/ZYP1
_--	Bra035016/ZYP1
