# Supplementary material for: Transcriptome Analysis of Floral Buds Deciphered an Irregular Course of Meiosis in Polyploid Brassica rapa
Source: Front Plant Sci. 2017 May 12;8:768. doi: 10.3389/fpls.2017.00768 (PMC5427127; doi:10.3389/fpls.2017.00768)
Supplement: Supplementary file 7 [file Table7.XLSX]

## Sheet: Sheet1
Table S7 KEGG Pathway annotaion
GENE ID	KEGG	KEGG ANNOTATION
Brassica_rapa_Pekinensis_newGene_385	K01142|0|brp:103860053|apurinic endonuclease-redox protein; K01142 exodeoxyribonuclease III [EC:3.1.11.2] (A)	Base excision repair
Bra039524	K01246|0|brp:103848479|uncharacterized LOC103848479; K01246 DNA-3-methyladenine glycosylase I [EC:3.2.2.20] (A)	Base excision repair
Bra034739	K01246|0|brp:103870233|uncharacterized LOC103870233; K01246 DNA-3-methyladenine glycosylase I [EC:3.2.2.20] (A)	Base excision repair
Bra036853	K01247|0|brp:103841008|DNA-3-methyladenine glycosylase 1; K01247 DNA-3-methyladenine glycosylase II [EC:3.2.2.21] (A)	Base excision repair
Bra010783	K00924|0|eus:EUTSA_v10007518mg|hypothetical protein (A)	Enzymes
Bra036524	K01669|0|brp:103837069|cryptochrome DASH, chloroplastic/mitochondrial-like; K01669 deoxyribodipyrimidine photo-lyase [EC:4.1.99.3] (A)	DNA repair
Brassica_rapa_Pekinensis_newGene_1164	K02202|1.01566e-59|brp:103831127|cyclin-dependent kinase D-2; K02202 cyclin-dependent kinase 7 [EC:2.7.11.22 2.7.11.23] (A)	Cell cycle / Nu. Excisoion
Bra040938	K02349|0|brp:103847895|helicase and polymerase-containing protein TEBICHI-like; K02349 DNA polymerase theta [EC:2.7.7.7] (A)	DNA repair and recombination proteins/Enzymes
Bra011372	K02349|0|brp:103850574|helicase and polymerase-containing protein TEBICHI; K02349 DNA polymerase theta [EC:2.7.7.7] (A)	DNA repair and recombination proteins/Enzymes
Bra005795	K02470|0|brp:103856825|DNA gyrase subunit B, mitochondrial; K02470 DNA gyrase subunit B [EC:5.99.1.3] (A)	DNA repair and recombination proteins /DNA replication proteins/ Enzymes
Bra003440	K03083|0|brp:103830286|shaggy-related protein kinase beta; K03083 glycogen synthase kinase 3 beta [EC:2.7.11.26] (A)	Protein kinases
Bra007577	K03083|0|brp:103841940|shaggy-related protein kinase beta; K03083 glycogen synthase kinase 3 beta [EC:2.7.11.26] (A)	Protein kinases
Bra040251	K03083|0|brp:103850011|shaggy-related protein kinase gamma-like; K03083 glycogen synthase kinase 3 beta [EC:2.7.11.26] (A)	Protein kinases
Bra027548	K03097|1.07864e-08|aly:ARALYDRAFT_485358|hypothetical protein; K03097 casein kinase II subunit alpha [EC:2.7.11.1] (A)	Ribosome biogenesis in eukaryotes
Bra037977	K03257|0|brp:103871060|eukaryotic initiation factor 4A-1; K03257 translation initiation factor 4A (A)	RNA transport
Bra028589	K03327|1.29718e-129|brp:103850325|protein TRANSPARENT TESTA 12-like; K03327 multidrug resistance protein, MATE family (A)	Transporters
Bra022340	K03648|0|aly:ARALYDRAFT_479368|uracil DNA glycosylase family protein; K03648 uracil-DNA glycosylase [EC:3.2.2.27] (A)	Base excision repair
Bra037573	K03648|3.8379e-111|eus:EUTSA_v10021116mg|hypothetical protein; K03648 uracil-DNA glycosylase [EC:3.2.2.27] (A)	Base excision repair
Bra039292	K04371|0|brp:103866264|mitogen-activated protein kinase 12; K04371 mitogen-activated protein kinase 1/3 [EC:2.7.11.24] (A)	AGE-RAGE signaling pathway in diabetic complications
Bra022276	K04371|0|brp:103869615|mitogen-activated protein kinase 9; K04371 mitogen-activated protein kinase 1/3 [EC:2.7.11.24] (A)	AGE-RAGE signaling pathway in diabetic complications
Bra020264	K04730|0|brp:103851761|probable receptor-like protein kinase At3g55450; K04730 interleukin-1 receptor-associated kinase 1 [EC:2.7.11.1] (A)	1
Bra021155	K04733|0|brp:103840310|G-type lectin S-receptor-like serine/threonine-protein kinase CES101; K04733 interleukin-1 receptor-associated kinase 4 [EC:2.7.11.1] (A)	1
Bra002513	K04733|0|brp:103846170|probable serine/threonine-protein kinase RLCKVII; K04733 interleukin-1 receptor-associated kinase 4 [EC:2.7.11.1] (A)	1
Bra018072	K06067|0|brp:103873162|histone deacetylase 7-like; K06067 histone deacetylase 1/2 [EC:3.5.1.98] (A)	Chromosome/Enzymes
Bra018073	K06067|0|brp:103873565|histone deacetylase 7-like; K06067 histone deacetylase 1/2 [EC:3.5.1.98] (A)	Chromosome/Enzymes
Bra019516	K06067|0|brp:103873565|histone deacetylase 7-like; K06067 histone deacetylase 1/2 [EC:3.5.1.98] (A)	Chromosome/Enzymes
Bra012081	K06287|1.69433e-103|brp:103829592|maf-like protein DDB_G0281937; K06287 septum formation protein (A)	1
Bra003563	K06627|0|brp:103830432|cyclin-A2-4-like; K06627 cyclin A (A)	DNA replication proteins/ Chromosomes
Bra015671/TAM	K06627|0|brp:103832189|cyclin-A1-2; K06627 cyclin A (A)	DNA replication proteins/ Chromosomes
Bra000822	K06627|0|brp:103858695|cyclin-A2-4-like; K06627 cyclin A (A)	DNA replication proteins/ Chromosomes
Bra021800	K06676|0|brp:103865210|condensin complex subunit 2-like; K06676 condensin complex subunit 2 (A)	Chromosome
Bra020996	K07198|0|brp:103834078|CBL-interacting serine/threonine-protein kinase 12-like (A)	Protein kinases/Mitochondrial biogenesis/Enzymes
Bra009003	K07198|0|brp:103846767|CBL-interacting serine/threonine-protein kinase 5; K07198 5'-AMP-activated protein kinase, catalytic alpha subunit [EC:2.7.11.11] (A)	Protein kinases/Mitochondrial biogenesis/Enzymes
Bra033088	K07198|0|brp:103854153|SNF1-related protein kinase catalytic subunit alpha KIN11-like; K07198 5'-AMP-activated protein kinase, catalytic alpha subunit [EC:2.7.11.11] (A)	Protein kinases/Mitochondrial biogenesis/Enzymes
Bra002260	K07374|0|brp:103845722|tubulin alpha-3 chain; K07374 tubulin alpha (A)	Phagosome
Bra020061	K07374|0|brp:103851297|tubulin alpha-3 chain-like; K07374 tubulin alpha (A)	Phagosome
Bra005395	K07375|0|aly:ARALYDRAFT_902563|beta-tubulin R2242-rice; K07375 tubulin beta (A)	Phagosome
Bra028540	K07447|6.42378e-120|brp:103850267|uncharacterized LOC103850267; K07447 putative holliday junction resolvase [EC:3.1.-.-] (A)	Enzymes
Brassica_rapa_Pekinensis_newGene_507	K07466|0|brp:103860562|replication protein A 70 kDa DNA-binding subunit D; K07466 replication factor A1 (A)	Homologous recombination/ DNA replication
Bra021882	K07466|3.13353e-90|brp:103865303|uncharacterized protein At4g28440; K07466 replication factor A1 (A)	Homologous recombination/ DNA replication
Bra025917	K07766|3.79209e-139|brp:103872594|nudix hydrolase 4; K07766 diphosphoinositol-polyphosphate diphosphatase [EC:3.6.1.52] (A)	Enzymes
Bra019796	K07766|4.38514e-112|brp:103871971|nudix hydrolase 12, mitochondrial; K07766 diphosphoinositol-polyphosphate diphosphatase [EC:3.6.1.52] (A)	Enzymes
Bra014171	K08269|0|brp:103832962|serine/threonine-protein kinase ULK3; K08269 serine/threonine-protein kinase ULK/ATG1 [EC:2.7.11.1] (A)	1
Bra018609	K08794|1.12467e-179|brp:103871608|phosphoenolpyruvate carboxylase kinase 1; K08794 calcium/calmodulin-dependent protein kinase I [EC:2.7.11.17] (A)	1
Bra029230	K08818|0|brp:103855039|cyclin-dependent kinase G1; K08818 cell division cycle 2-like [EC:2.7.11.22] (A)	1
Bra001023	K08819|0|brp:103870946|WRKY58; probable WRKY transcription factor 58; K08819 cyclin-dependent kinase 12/13 [EC:2.7.11.22 2.7.11.23] (A)	Protein kinases/Enzymes
Bra024341	K08819|0|brp:103873921|cyclin-dependent kinase C-2; K08819 cyclin-dependent kinase 12/13 [EC:2.7.11.22 2.7.11.23] (A)	Protein kinases/Enzymes
Bra003600	K08835|0|brp:103830471|STE20/SPS1-related proline-alanine-rich protein kinase-like; K08835 serine/threonine-protein kinase OSR1/STK39 [EC:2.7.11.1] (A)	Protein kinases/Enzymes
Bra009325	K08856|0|eus:EUTSA_v10013995mg|hypothetical protein; K08856 serine/threonine kinase 16 [EC:2.7.11.1] (A)	Protein kinases/Enzymes
Bra036118	K08867|0|brp:103837314|probable serine/threonine-protein kinase WNK9; K08867 WNK lysine deficient protein kinase [EC:2.7.11.1] (A)	1
Bra002658	K08867|0|brp:103845262|probable serine/threonine-protein kinase WNK4; K08867 WNK lysine deficient protein kinase [EC:2.7.11.1] (A)	1
Bra001867	K08867|0|brp:103859957|serine/threonine-protein kinase WNK2-like; K08867 WNK lysine deficient protein kinase [EC:2.7.11.1] (A)	1
Brassica_rapa_Pekinensis_newGene_2129/HOP2	K09553|3.53721e-09|pop:POPTR_0003s11290g|POPTRDRAFT_712385; stress inducible family protein; K09553 stress-induced-phosphoprotein 1 (A)	Chaperones and folding catalysts
Bra018480	K10355|3.85628e-41|aly:ARALYDRAFT_321465|hypothetical protein; K10355 actin, other eukaryote (A)	Cytoskeleton proteins
Bra003324	K10357|0|brp:103830145|myosin-16-like; K10357 myosin V (A)	Messenger RNA biogenesis
Bra005719	K10403|0|brp:103855463|kinesin-like protein KIF22; K10403 kinesin family member 22 (A)	Cytoskeleton proteins
Bra010058	K10405|3.23041e-63|brp:103839760|kinesin-5; K10405 kinesin family member C1 (A)	Chromosome/Cytoskeleton proteins
Bra030760	K10406|0|brp:103836354|kinesin-4; K10406 kinesin family member C2/C3 (A)	Cytoskeleton proteins
Bra020577	K10756|0|brp:103854671|replication factor C subunit 3-like; K10756 replication factor C subunit 3/5 (A)	DNA replication
Bra011657	K10772|0|brp:103870940|DNA-(apurinic or apyrimidinic site) lyase 2; K10772 AP endonuclease 2 [EC:4.2.99.18] (A)	Base excision repair
Bra028496	K10843|0|brp:103850219|DNA repair helicase XPB1-like; K10843 DNA excision repair protein ERCC-3 [EC:3.6.4.12] (A)	Nuclotide excision repair/ Basal transcription factors
Bra023796	K10872|0|brp:103834269|meiotic recombination protein DMC1 homolog; K10872 meiotic recombination protein DMC1 (A)	DNA repair and recombination proteins
Bra021841	K10875|0|brp:103865259|transcriptional regulator ATRX homolog; K10875 DNA repair and recombination protein RAD54 and RAD54-like protein [EC:3.6.4.-] (A)	Homologous recombination
Bra002970	K11251|1.26603e-57|crb:CARUB_v10027287mg|hypothetical protein; K11251 histone H2A (A)	Chromosome and associated proteins
Bra003188	K11251|1.56119e-74|brp:103829983|histone H2A variant 1-like; K11251 histone H2A (A)	Chromosome and associated proteins
Brassica_rapa_Pekinensis_newGene_1760	K11253|3.74261e-79|crb:CARUB_v10021660mg|hypothetical protein; K11253 histone H3 (A)	Chromosome and associated proteins
Bra018682	K11254|5.22866e-51|brp:103871526|histone H4-like; K11254 histone H4 (A)	Chromosome and associated proteins
Bra011885	K11498|0|brp:103864107|kinesin-like protein NACK1; K11498 centromeric protein E (A)	Protein phosphatases and associated proteins
Bra030304	K11498|0|brp:103864266|kinesin-like protein NACK1; K11498 centromeric protein E (A)	Protein phosphatases and associated proteins
Brassica_rapa_Pekinensis_newGene_1384	K11649|0|brp:103834415|SWI/SNF complex subunit SWI3D-like; K11649 SWI/SNF related-matrix-associated actin-dependent regulator of chromatin subfamily C (A)	Transcription machinery/ Chromosomes
Bra040221	K11654|0|brp:103849978|putative chromatin-remodeling complex ATPase chain; K11654 SWI/SNF-related matrix-associated actin-dependent regulator of chromatin subfamily A member 5 [EC:3.6.4.-] (A)	Enzymes/Chromosomes
Bra015313	K12119|0|brp:103844260|cryptochrome-1; K12119 cryptochrome 2 (A)	Circadian rhythm - plant
Bra025583	K12613|0|brp:103863983|mRNA-decapping enzyme subunit 2-like; K12613 mRNA-decapping enzyme subunit 2 [EC:3.6.1.62] (A)	RNA degradation
Bra025581	K12613|0|brp:103863984|mRNA-decapping enzyme subunit 2-like; K12613 mRNA-decapping enzyme subunit 2 [EC:3.6.1.62] (A)	RNA degradation
Bra003442	K12614|0|brp:103830288|DEAD-box ATP-dependent RNA helicase 12-like; K12614 ATP-dependent RNA helicase DDX6/DHH1 [EC:3.6.4.13] (A)	RNA degradation
Bra037351	K12614|0|brp:103836901|DEAD-box ATP-dependent RNA helicase 8; K12614 ATP-dependent RNA helicase DDX6/DHH1 [EC:3.6.4.13] (A)	RNA degradation
Bra029779	K12811|0|brp:103870532|DEAD-box ATP-dependent RNA helicase 42; K12811 ATP-dependent RNA helicase DDX46/PRP5 [EC:3.6.4.13] (A)	Spliceosome
Bra025856	K12811|0|brp:103872879|DEAD-box ATP-dependent RNA helicase 42; K12811 ATP-dependent RNA helicase DDX46/PRP5 [EC:3.6.4.13] (A)	Spliceosome
Bra038498	K12813|0|brp:103869316|putative pre-mRNA-splicing factor ATP-dependent RNA helicase DHX16; K12813 pre-mRNA-splicing factor ATP-dependent RNA helicase DHX16 [EC:3.6.4.13] (A)	Spliceosome
Bra040091	K12818|0|brp:103834547|probable pre-mRNA-splicing factor ATP-dependent RNA helicase; K12818 ATP-dependent RNA helicase DHX8/PRP22 [EC:3.6.4.13] (A)	Spliceosome
Bra001237	K12820|0|brp:103859203|probable pre-mRNA-splicing factor ATP-dependent RNA helicase; K12820 pre-mRNA-splicing factor ATP-dependent RNA helicase DHX15/PRP43 [EC:3.6.4.13] (A)	Spliceosome
Bra023478	K12823|0|brp:103850938|DEAD-box ATP-dependent RNA helicase 46; K12823 ATP-dependent RNA helicase DDX5/DBP2 [EC:3.6.4.13] (A)	Spliceosome
Bra022952	K12858|4.02659e-110|brp:103857505|DEAD-box ATP-dependent RNA helicase 21-like; K12858 ATP-dependent RNA helicase DDX23/PRP28 [EC:3.6.4.13] (A)	Spliceosome
Bra008471	K13116|0|brp:103853251|DEAD-box ATP-dependent RNA helicase 35-like; K13116 ATP-dependent RNA helicase DDX41 [EC:3.6.4.13] (A)	Spliceosome
Bra020035	K13412|0|brp:103851267|calcium-dependent protein kinase 34; K13412 calcium-dependent protein kinase [EC:2.7.11.1] (A)	Plant-pathogen interaction
Bra029378	K13412|0|brp:103854890|calcium-dependent protein kinase 12-like; K13412 calcium-dependent protein kinase [EC:2.7.11.1] (A)	Plant-pathogen interaction
Bra005824	K13412|0|brp:103855591|calcium-dependent protein kinase 1-like; K13412 calcium-dependent protein kinase [EC:2.7.11.1] (A)	Plant-pathogen interaction/MAPK signaling pathway - plant
Bra039693	K13414|0|brp:103871108|mitogen-activated protein kinase kinase kinase 1-like; K13414 mitogen-activated protein kinase kinase kinase 1, plant [EC:2.7.11.25] (A)	Plant-pathogen interaction
Bra013136	K13416|0|brp:103860383|LRRII4; somatic embryogenesis receptor kinase 4-like; K13416 brassinosteroid insensitive 1-associated receptor kinase 1 [EC:2.7.10.1 2.7.11.1] (A)	Plant hormo.. Signaling transduction pathway
Bra003911	K13418|0|brp:103830829|somatic embryogenesis receptor kinase 1-like; K13418 somatic embryogenesis receptor kinase 1 [EC:2.7.10.1 2.7.11.1] (A)	Enzymes
Bra006184	K13430|0|brp:103856003|serine/threonine-protein kinase PBS1-like; K13430 serine/threonine-protein kinase PBS1 [EC:2.7.11.1] (A)	Plant-pathogen interaction
Bra037469	K14009|2.49453e-122|brp:103874978|uncharacterized LOC103874978; K14009 B-cell receptor-associated protein 31 (A)	Protein processing in endoplasmic reticulum
Bra015780	K14168|0|brp:103832066|cytoplasmic tRNA 2-thiolation protein 1; K14168 cytoplasmic tRNA 2-thiolation protein 1 [EC:2.7.7.-] (A)	Sulfur relay system
Bra003650	K14498|0|brp:103830529|serine/threonine-protein kinase SRK2C; K14498 serine/threonine-protein kinase SRK2 [EC:2.7.11.1] (A)	Plant hormone signal transduction
Bra004246	K14500|0|brp:103831195|probable serine/threonine-protein kinase At4g35230; K14500 BR-signaling kinase [EC:2.7.11.1] (A)	Plant hormone signal transduction
Bra020994	K14502|0|brp:103834080|shaggy-related protein kinase eta-like; K14502 protein brassinosteroid insensitive 2 [EC:2.7.11.1] (A)	Plant hormone signal transduction
Bra018285	K14502|0|brp:103868242|shaggy-related protein kinase zeta-like; K14502 protein brassinosteroid insensitive 2 [EC:2.7.11.1] (A)	Plant hormone signal transduction
Bra020513	K14570|0|brp:103854733|small RNA degrading nuclease 5-like; K14570 RNA exonuclease 1 [EC:3.1.-.-] (A)	Ribosome biogenesis in eukaryotes
Bra035518	K14811|0|brp:103833681|DEAD-box ATP-dependent RNA helicase 5-like; K14811 ATP-dependent RNA helicase DBP3 [EC:3.6.4.13] (A)	Ribosome biogenesis
Bra000481	K14838|8.9079e-51|zma:100282268|pco082380(357); LOC100282268; K11254 histone H4 (A)	Ribosome biogenesis
Bra006699	K14838|8.9079e-51|zma:100282268|pco082380(357); LOC100282268; K11254 histone H4 (A)	Ribosome biogenesis
Bra031594	K14838|8.9079e-51|zma:100282268|pco082380(357); LOC100282268; K11254 histone H4 (A)	Ribosome biogenesis
Bra015392	K15083|0|brp:103844175|ATP-dependent helicase rhp16-like; K15083 DNA repair protein RAD16 (A)	DNA repair and recombination proteins
Bra031514	K15188|0|brp:103829786|cyclin-T1-2-like; K15188 cyclin T (A)	Transcription machinery
Bra019378	K15223|0|brp:103861307|formin-like protein 4; K15223 upstream activation factor subunit UAF30 (A)	Transcription machinery
Bra033025/rock-N-rollers	K15271|0|brp:103854217|probable ATP-dependent DNA helicase HFM1; K15271 ATP-dependent DNA helicase HFM1/MER3 [EC:3.6.4.12] (A)	DNA repair and recombination proteins/Enzymes
Bra040851	K17675|0|brp:103849896|ATP-dependent RNA helicase SUPV3L1, mitochondrial; K17675 ATP-dependent RNA helicase SUPV3L1/SUV3 [EC:3.6.4.13] (A)	Mitochondrial biogenesis/Enzymes
