# Supplementary material for: Transcriptome Analysis of Floral Buds Deciphered an Irregular Course of Meiosis in Polyploid Brassica rapa
Source: Front Plant Sci. 2017 May 12;8:768. doi: 10.3389/fpls.2017.00768 (PMC5427127; doi:10.3389/fpls.2017.00768)
Supplement: Supplementary file 8 [file Table8.XLSX]

## Sheet: Sheet1
Table 8 Expression patterns of meiosis genes
Gene ID	Diploid	Diploid 2	Diploid 3	Autotetraploid	Autotetraploid2	Autotetraploid3	regulated
Bras2129/HOP2	113.44	150.971	139.54	7.73568	8.15067	0	down
Bra013315/DIF1/SYN1	0.561757	0.614776	0.835225	1.44809	2.37612	2.42741	up
Bra039753/ MMD1	2.70652	1.73068	2.53468	10.0099	13.6923	13.3597	up
Bra033025/rock-N-rollers	0.837859	0.940032	1.12704	2.92709	1.98755	2.39195	up
Bra026622/XRI1	7.66413	9.88466	9.42035	3.75611	3.95911	4.78859	down
Bra003654/ZYP1	2.07272	1.57449	2.20437	4.36014	4.24723	4.81011	up
Bra035016/ZYP1	4.20527	3.58169	4.11277	8.65594	8.52078	8.97653	up
Bra023796/DMC1	112.286	110.513	116.264	34.5667	35.4118	30.7911	down
Bra015671/TAM	1.99216	1.51585	2.02095	7.85325	10.7155	10.9525	up
Bra021841/RAD54	1.67315	2.04934	1.94184	0.970739	1.17099	-1.03327	down
Bras507/RPA	1.67315	2.04934	1.94184	0.970739	1.17099	0.729598	down
Bra004160/STD	15.2815	11.963	15.9277	12.6604	12.0406	11.9752	Normal
Bra025398.1/ASK1	0.14018	0	0.0908223	0	0	0.186279	Normal
Bra009399.1/SAS(HAM2)	28.7834	29.5742	25.2155	27.761	31.5565	29.2769	Normal
Bra039374/SPO11-1	6.33609	7.00363	6.30248	8.0589	8.80645	7.62255	Normal
Bra004222.1/ASY1	13.6839	13.4615	12.1268	18.5922	18.0743	17.8699	Normal
Bra003000.1/MRE11	1.80683e-09	2.70829e-13	2.44355e-06	1.70177e-12	2.66275e-05	2.18518e-05	Normal
Bra004897/RAD51	5.65559	5.62803	5.44711	5.12754	5.81288	6.29949	Normal
Bra021052/MSH4	3.98652	3.83922	3.63909	4.68307	4.99036	4.38274	Normal
Bra028327/MSH2	0	0.293725	0	0	0	0	Normal
Bra024159/MND1	5.25355	66.5586	5.451	69.8915	5.02486	65.0644	Normal
